# Supplementary material for: Genome-Wide Disruption of Gene Expression in Allopolyploids but Not Hybrids of Rice Subspecies
Source: Mol Biol Evol. 2014 Feb 27;31(5):1066–76. doi: 10.1093/molbev/msu085 (PMC3995341; doi:10.1093/molbev/msu085)
Supplement: Supplementary Data [file supp_msu085_TABLE_S1_Detailed_information_of_SNPs_falling_into_genes.xlsx]

## Sheet: Sheet1
Table S1. Detailed information of SNPs falling into genes
Chromosome	Position	Nip_base	93-11_base	Gene
Chr1	34057	C	T	LOC_Os01g01070
Chr1	197811	A	G	LOC_Os01g01390
Chr1	204403	C	T	LOC_Os01g01400
Chr1	228592	C	T	LOC_Os01g01450
Chr1	248895	A	G	LOC_Os01g01484
Chr1	256557	T	A	LOC_Os01g01484
Chr1	263086	G	A	LOC_Os01g01510
Chr1	265624	A	C	LOC_Os01g01510
Chr1	268014	T	G	LOC_Os01g01510
Chr1	268360	G	T	LOC_Os01g01510
Chr1	270700	G	C	LOC_Os01g01520
Chr1	270746	G	C	LOC_Os01g01520
Chr1	270857	C	T	LOC_Os01g01520
Chr1	271262	T	G	LOC_Os01g01520
Chr1	271295	T	C	LOC_Os01g01520
Chr1	271325	T	C	LOC_Os01g01520
Chr1	292235	G	A	LOC_Os01g01570
Chr1	304376	T	C	LOC_Os01g01600
Chr1	305685	G	C	LOC_Os01g01600
Chr1	306583	C	T	LOC_Os01g01600
Chr1	306611	G	T	LOC_Os01g01600
Chr1	307330	C	T	LOC_Os01g01610
Chr1	307345	G	C	LOC_Os01g01610
Chr1	308515	T	G	LOC_Os01g01610
Chr1	309751	A	G	LOC_Os01g01620
Chr1	320096	C	T	LOC_Os01g01640
Chr1	321555	C	A	LOC_Os01g01640
Chr1	321576	T	C	LOC_Os01g01640
Chr1	321639	T	C	LOC_Os01g01640
Chr1	332284	A	G	LOC_Os01g01670
Chr1	336044	G	A	LOC_Os01g01689
Chr1	340569	C	T	LOC_Os01g01689
Chr1	353030	C	T	LOC_Os01g01689
Chr1	353617	A	G	LOC_Os01g01689
Chr1	365261	T	C	LOC_Os01g01689
Chr1	368075	A	G	LOC_Os01g01689
Chr1	370760	C	A	LOC_Os01g01689
Chr1	371092	C	T	LOC_Os01g01689
Chr1	374236	T	C	LOC_Os01g01700
Chr1	375130	G	A	LOC_Os01g01710
Chr1	376675	C	T	LOC_Os01g01710
Chr1	383993	C	T	LOC_Os01g01720
Chr1	384485	G	A	LOC_Os01g01720
Chr1	384491	A	G	LOC_Os01g01720
Chr1	385912	T	C	LOC_Os01g01720
Chr1	392234	A	C	LOC_Os01g01740
Chr1	413552	T	A	LOC_Os01g01780
Chr1	413599	A	G	LOC_Os01g01780
Chr1	413709	A	G	LOC_Os01g01780
Chr1	413810	A	T	LOC_Os01g01780
Chr1	415302	C	T	LOC_Os01g01780
Chr1	415432	C	T	LOC_Os01g01780
Chr1	415487	A	T	LOC_Os01g01780
Chr1	418833	G	T	LOC_Os01g01790
Chr1	423109	C	A	LOC_Os01g01800
Chr1	423187	C	T	LOC_Os01g01800
Chr1	423620	T	G	LOC_Os01g01800
Chr1	424121	C	A	LOC_Os01g01800
Chr1	425180	C	T	LOC_Os01g01800
Chr1	425391	A	G	LOC_Os01g01800
Chr1	425440	G	A	LOC_Os01g01800
Chr1	425449	C	T	LOC_Os01g01800
Chr1	425466	G	A	LOC_Os01g01800
Chr1	425680	G	A	LOC_Os01g01800
Chr1	425687	C	T	LOC_Os01g01800
Chr1	426527	T	G	LOC_Os01g01800
Chr1	426603	A	G	LOC_Os01g01800
Chr1	426696	T	C	LOC_Os01g01800
Chr1	426903	C	G	LOC_Os01g01800
Chr1	426951	C	T	LOC_Os01g01800
Chr1	428633	A	G	LOC_Os01g01800
Chr1	428855	T	C	LOC_Os01g01800
Chr1	429609	G	A	LOC_Os01g01800
Chr1	429657	G	A	LOC_Os01g01800
Chr1	429660	T	G	LOC_Os01g01800
Chr1	431289	C	T	LOC_Os01g01800
Chr1	431375	C	T	LOC_Os01g01800
Chr1	431422	A	C	LOC_Os01g01800
Chr1	431447	G	A	LOC_Os01g01800
Chr1	431461	G	A	LOC_Os01g01800
Chr1	439295	G	A	LOC_Os01g01830
Chr1	439301	A	C	LOC_Os01g01830
Chr1	439337	G	A	LOC_Os01g01830
Chr1	439347	C	T	LOC_Os01g01830
Chr1	439694	T	C	LOC_Os01g01830
Chr1	441297	T	C	LOC_Os01g01830
Chr1	441339	T	C	LOC_Os01g01830
Chr1	441381	T	C	LOC_Os01g01830
Chr1	441385	A	G	LOC_Os01g01830
Chr1	441421	G	A	LOC_Os01g01830
Chr1	441598	C	T	LOC_Os01g01830
Chr1	441618	G	A	LOC_Os01g01830
Chr1	441674	A	G	LOC_Os01g01830
Chr1	442733	T	C	LOC_Os01g01830
Chr1	442974	C	T	LOC_Os01g01830
Chr1	445213	A	G	LOC_Os01g01830
Chr1	445330	A	C	LOC_Os01g01830
Chr1	448952	G	A	LOC_Os01g01830
Chr1	448970	T	C	LOC_Os01g01830
Chr1	449058	A	C	LOC_Os01g01830
Chr1	449076	C	A	LOC_Os01g01830
Chr1	478633	C	A	LOC_Os01g01870
Chr1	550270	A	G	LOC_Os01g02020
Chr1	555916	C	T	LOC_Os01g02040
Chr1	556376	C	T	LOC_Os01g02040
Chr1	556630	A	G	LOC_Os01g02040
Chr1	556775	C	T	LOC_Os01g02040
Chr1	557715	A	C	LOC_Os01g02040
Chr1	562397	A	G	LOC_Os01g02050
Chr1	562564	T	C	LOC_Os01g02050
Chr1	562730	G	C	LOC_Os01g02050
Chr1	576553	T	G	LOC_Os01g02060
Chr1	577189	C	T	LOC_Os01g02060
Chr1	579264	C	T	LOC_Os01g02060
Chr1	579343	G	C	LOC_Os01g02060
Chr1	579384	A	G	LOC_Os01g02060
Chr1	586965	T	G	LOC_Os01g02080
Chr1	586976	C	G	LOC_Os01g02080
Chr1	590242	G	A	LOC_Os01g02090
Chr1	590302	G	A	LOC_Os01g02090
Chr1	590388	T	C	LOC_Os01g02090
Chr1	590401	C	T	LOC_Os01g02090
Chr1	590428	A	G	LOC_Os01g02090
Chr1	590449	A	T	LOC_Os01g02090
Chr1	590504	C	A	LOC_Os01g02090
Chr1	590575	G	A	LOC_Os01g02090
Chr1	590590	A	G	LOC_Os01g02090
Chr1	590615	C	T	LOC_Os01g02090
Chr1	590696	T	G	LOC_Os01g02090
Chr1	590716	C	T	LOC_Os01g02090
Chr1	590848	G	T	LOC_Os01g02090
Chr1	590909	G	A	LOC_Os01g02090
Chr1	591112	A	T	LOC_Os01g02090
Chr1	593007	C	T	LOC_Os01g02090
Chr1	593130	C	T	LOC_Os01g02090
Chr1	593148	C	G	LOC_Os01g02090
Chr1	593178	C	T	LOC_Os01g02090
Chr1	593187	C	T	LOC_Os01g02090
Chr1	593225	G	A	LOC_Os01g02090
Chr1	593234	C	G	LOC_Os01g02090
Chr1	593253	T	C	LOC_Os01g02090
Chr1	593407	A	G	LOC_Os01g02090
Chr1	593537	C	T	LOC_Os01g02090
Chr1	599230	G	A	LOC_Os01g02100
Chr1	599260	C	T	LOC_Os01g02100
Chr1	599281	T	A	LOC_Os01g02100
Chr1	599291	G	A	LOC_Os01g02100
Chr1	599321	G	C	LOC_Os01g02100
Chr1	599322	T	C	LOC_Os01g02100
Chr1	599394	C	T	LOC_Os01g02100
Chr1	599412	A	C	LOC_Os01g02100
Chr1	599425	T	C	LOC_Os01g02100
Chr1	599435	T	G	LOC_Os01g02100
Chr1	599531	A	G	LOC_Os01g02100
Chr1	599680	T	C	LOC_Os01g02100
Chr1	599752	T	C	LOC_Os01g02100
Chr1	600208	G	A	LOC_Os01g02100
Chr1	600611	T	C	LOC_Os01g02100
Chr1	600998	C	T	LOC_Os01g02100
Chr1	601216	G	A	LOC_Os01g02100
Chr1	601307	G	A	LOC_Os01g02100
Chr1	601332	T	C	LOC_Os01g02100
Chr1	637707	T	C	LOC_Os01g02170
Chr1	637722	A	C	LOC_Os01g02170
Chr1	637727	A	C	LOC_Os01g02170
Chr1	637776	C	T	LOC_Os01g02170
Chr1	637812	A	T	LOC_Os01g02170
Chr1	637856	T	G	LOC_Os01g02170
Chr1	637982	A	G	LOC_Os01g02170
Chr1	638003	A	G	LOC_Os01g02170
Chr1	638129	C	T	LOC_Os01g02170
Chr1	638159	C	T	LOC_Os01g02170
Chr1	638371	T	C	LOC_Os01g02170
Chr1	638412	C	A	LOC_Os01g02170
Chr1	638423	C	G	LOC_Os01g02170
Chr1	638480	C	G	LOC_Os01g02170
Chr1	638576	A	G	LOC_Os01g02170
Chr1	638848	G	T	LOC_Os01g02170
Chr1	640825	C	T	LOC_Os01g02180
Chr1	640916	C	T	LOC_Os01g02180
Chr1	641045	C	T	LOC_Os01g02180
Chr1	641345	A	G	LOC_Os01g02180
Chr1	641478	A	C	LOC_Os01g02180
Chr1	641511	G	A	LOC_Os01g02180
Chr1	642023	A	C	LOC_Os01g02180
Chr1	643361	T	G	LOC_Os01g02180
Chr1	643521	G	C	LOC_Os01g02180
Chr1	648321	G	A	LOC_Os01g02200
Chr1	649072	G	A	LOC_Os01g02200
Chr1	722853	T	C	LOC_Os01g02290
Chr1	725171	T	C	LOC_Os01g02300
Chr1	725183	C	T	LOC_Os01g02300
Chr1	725411	C	A	LOC_Os01g02300
Chr1	741575	T	G	LOC_Os01g02334
Chr1	741630	C	G	LOC_Os01g02334
Chr1	743607	A	T	LOC_Os01g02350
Chr1	767454	C	T	LOC_Os01g02390
Chr1	770403	C	T	LOC_Os01g02400
Chr1	781640	C	G	LOC_Os01g02420
Chr1	781944	A	T	LOC_Os01g02420
Chr1	929892	G	C	LOC_Os01g02720
Chr1	930166	C	A	LOC_Os01g02720
Chr1	1002891	G	A	LOC_Os01g02860
Chr1	1002893	C	T	LOC_Os01g02860
Chr1	1003049	T	C	LOC_Os01g02860
Chr1	1003105	T	C	LOC_Os01g02860
Chr1	1003142	C	A	LOC_Os01g02860
Chr1	1003145	T	C	LOC_Os01g02860
Chr1	1004772	A	G	LOC_Os01g02860
Chr1	1026781	C	T	LOC_Os01g02884
Chr1	1029733	C	G	LOC_Os01g02884
Chr1	1030042	T	A	LOC_Os01g02884
Chr1	1047535	G	A	LOC_Os01g02890
Chr1	1066830	G	A	LOC_Os01g02910
Chr1	1090097	G	A	LOC_Os01g02940
Chr1	1093471	A	T	LOC_Os01g02940
Chr1	1104142	A	C	LOC_Os01g02960
Chr1	1104986	G	A	LOC_Os01g02960
Chr1	1105112	G	T	LOC_Os01g02960
Chr1	1122806	C	G	LOC_Os01g02980
Chr1	1122844	G	A	LOC_Os01g02980
Chr1	1126113	T	G	LOC_Os01g02980
Chr1	1155479	C	T	LOC_Os01g03030
Chr1	1164520	A	G	LOC_Os01g03040
Chr1	1168076	G	A	LOC_Os01g03050
Chr1	1169019	T	C	LOC_Os01g03060
Chr1	1169079	G	A	LOC_Os01g03060
Chr1	1169753	G	C	LOC_Os01g03060
Chr1	1169778	C	A	LOC_Os01g03060
Chr1	1170433	G	A	LOC_Os01g03060
Chr1	1171025	G	T	LOC_Os01g03060
Chr1	1171035	C	T	LOC_Os01g03060
Chr1	1171039	A	C	LOC_Os01g03060
Chr1	1172040	G	A	LOC_Os01g03070
Chr1	1172177	C	T	LOC_Os01g03070
Chr1	1176090	T	C	LOC_Os01g03070
Chr1	1176410	A	G	LOC_Os01g03070
Chr1	1177415	G	A	LOC_Os01g03070
Chr1	1183499	G	T	LOC_Os01g03090
Chr1	1184090	T	A	LOC_Os01g03090
Chr1	1184684	C	T	LOC_Os01g03090
Chr1	1354195	G	C	LOC_Os01g03360
Chr1	1599138	G	T	LOC_Os01g03820
Chr1	1600379	A	G	LOC_Os01g03820
Chr1	1602005	T	C	LOC_Os01g03820
Chr1	1603456	A	G	LOC_Os01g03820
Chr1	1625187	G	A	LOC_Os01g03840
Chr1	1626605	T	C	LOC_Os01g03840
Chr1	1641488	T	C	LOC_Os01g03870
Chr1	1643566	A	G	LOC_Os01g03870
Chr1	1685316	G	T	LOC_Os01g03940
Chr1	1685379	A	C	LOC_Os01g03940
Chr1	1698327	A	C	LOC_Os01g03950
Chr1	1699226	C	A	LOC_Os01g03950
Chr1	1701427	T	C	LOC_Os01g03950
Chr1	1712321	G	A	LOC_Os01g03980
Chr1	1712412	G	C	LOC_Os01g03980
Chr1	1712453	C	G	LOC_Os01g03980
Chr1	1712496	A	G	LOC_Os01g03980
Chr1	1712799	C	G	LOC_Os01g03980
Chr1	1712919	T	C	LOC_Os01g03980
Chr1	1747144	C	T	LOC_Os01g04020
Chr1	1788072	T	A	LOC_Os01g04110
Chr1	1789862	A	G	LOC_Os01g04110
Chr1	1791166	G	A	LOC_Os01g04110
Chr1	1803041	C	T	LOC_Os01g04120
Chr1	1834660	C	T	LOC_Os01g04160
Chr1	1835920	C	T	LOC_Os01g04160
Chr1	1835957	C	T	LOC_Os01g04160
Chr1	1836548	C	T	LOC_Os01g04160
Chr1	1836828	C	T	LOC_Os01g04160
Chr1	1836924	G	A	LOC_Os01g04160
Chr1	1838371	C	T	LOC_Os01g04170
Chr1	1838500	G	C	LOC_Os01g04170
Chr1	1845850	C	T	LOC_Os01g04190
Chr1	1845887	T	G	LOC_Os01g04190
Chr1	1851165	A	C	LOC_Os01g04200
Chr1	1851704	T	C	LOC_Os01g04200
Chr1	1868585	T	C	LOC_Os01g04230
Chr1	1868706	C	T	LOC_Os01g04230
Chr1	1870219	C	T	LOC_Os01g04230
Chr1	1870305	G	T	LOC_Os01g04230
Chr1	1870350	T	A	LOC_Os01g04230
Chr1	1888528	C	A	LOC_Os01g04260
Chr1	1931019	G	A	LOC_Os01g04330
Chr1	1931053	G	A	LOC_Os01g04330
Chr1	1970420	T	C	LOC_Os01g04430
Chr1	1970422	C	T	LOC_Os01g04430
Chr1	1984599	C	T	LOC_Os01g04460
Chr1	2063778	T	C	LOC_Os01g04600
Chr1	2063823	A	G	LOC_Os01g04600
Chr1	2064578	C	T	LOC_Os01g04600
Chr1	2076448	C	T	LOC_Os01g04630
Chr1	2084677	T	A	LOC_Os01g04650
Chr1	2085708	A	G	LOC_Os01g04650
Chr1	2086391	A	C	LOC_Os01g04650
Chr1	2102491	T	C	LOC_Os01g04670
Chr1	2120908	C	T	LOC_Os01g04710
Chr1	2120998	T	G	LOC_Os01g04710
Chr1	2121040	C	T	LOC_Os01g04710
Chr1	2121346	A	C	LOC_Os01g04710
Chr1	2121373	G	C	LOC_Os01g04710
Chr1	2121385	G	C	LOC_Os01g04710
Chr1	2121412	G	C	LOC_Os01g04710
Chr1	2121415	A	T	LOC_Os01g04710
Chr1	2121574	G	C	LOC_Os01g04710
Chr1	2121587	C	A	LOC_Os01g04710
Chr1	2121641	A	G	LOC_Os01g04710
Chr1	2121772	G	C	LOC_Os01g04710
Chr1	2121859	C	G	LOC_Os01g04710
Chr1	2122036	C	G	LOC_Os01g04710
Chr1	2122063	A	C	LOC_Os01g04710
Chr1	2122088	T	G	LOC_Os01g04710
Chr1	2131750	C	G	LOC_Os01g04720
Chr1	2131771	C	G	LOC_Os01g04720
Chr1	2132023	A	C	LOC_Os01g04720
Chr1	2132035	G	C	LOC_Os01g04720
Chr1	2132038	A	C	LOC_Os01g04720
Chr1	2132167	T	C	LOC_Os01g04720
Chr1	2132209	T	C	LOC_Os01g04720
Chr1	2132257	T	C	LOC_Os01g04720
Chr1	2132584	A	G	LOC_Os01g04720
Chr1	2132650	T	C	LOC_Os01g04720
Chr1	2133906	C	T	LOC_Os01g04720
Chr1	2134342	T	C	LOC_Os01g04720
Chr1	2135231	T	C	LOC_Os01g04720
Chr1	2136129	T	G	LOC_Os01g04720
Chr1	2136207	A	T	LOC_Os01g04720
Chr1	2136231	A	G	LOC_Os01g04720
Chr1	2136279	G	A	LOC_Os01g04720
Chr1	2136653	G	A	LOC_Os01g04720
Chr1	2136668	T	C	LOC_Os01g04720
Chr1	2136841	A	G	LOC_Os01g04720
Chr1	2137891	A	C	LOC_Os01g04730
Chr1	2138058	G	C	LOC_Os01g04730
Chr1	2138082	T	C	LOC_Os01g04730
Chr1	2138268	C	T	LOC_Os01g04730
Chr1	2215765	A	C	LOC_Os01g04814
Chr1	2216420	T	C	LOC_Os01g04814
Chr1	2216593	T	C	LOC_Os01g04814
Chr1	2249990	C	G	LOC_Os01g04860
Chr1	2250164	G	A	LOC_Os01g04860
Chr1	2250297	C	T	LOC_Os01g04860
Chr1	2250301	A	C	LOC_Os01g04860
Chr1	2250853	C	A	LOC_Os01g04870
Chr1	2250861	T	A	LOC_Os01g04870
Chr1	2251909	A	G	LOC_Os01g04870
Chr1	2252968	C	A	LOC_Os01g04870
Chr1	2253490	T	C	LOC_Os01g04870
Chr1	2254725	T	A	LOC_Os01g04870
Chr1	2254812	A	T	LOC_Os01g04870
Chr1	2254930	G	A	LOC_Os01g04870
Chr1	2261796	G	C	LOC_Os01g04880
Chr1	2261871	C	G	LOC_Os01g04880
Chr1	2261949	T	G	LOC_Os01g04880
Chr1	2262199	C	T	LOC_Os01g04880
Chr1	2262208	T	C	LOC_Os01g04880
Chr1	2263808	T	C	LOC_Os01g04880
Chr1	2264448	G	T	LOC_Os01g04880
Chr1	2264601	A	G	LOC_Os01g04880
Chr1	2264617	A	G	LOC_Os01g04880
Chr1	2264619	C	T	LOC_Os01g04880
Chr1	2264783	G	A	LOC_Os01g04880
Chr1	2264836	A	T	LOC_Os01g04880
Chr1	2264852	C	T	LOC_Os01g04880
Chr1	2264854	G	A	LOC_Os01g04880
Chr1	2265303	C	T	LOC_Os01g04880
Chr1	2265327	C	T	LOC_Os01g04880
Chr1	2265333	A	T	LOC_Os01g04880
Chr1	2265375	T	C	LOC_Os01g04880
Chr1	2269049	C	T	LOC_Os01g04900
Chr1	2270164	C	A	LOC_Os01g04900
Chr1	2271313	T	C	LOC_Os01g04910
Chr1	2273511	C	G	LOC_Os01g04910
Chr1	2278143	A	C	LOC_Os01g04920
Chr1	2278473	G	C	LOC_Os01g04920
Chr1	2278556	T	C	LOC_Os01g04920
Chr1	2282199	A	G	LOC_Os01g04930
Chr1	2283652	C	G	LOC_Os01g04930
Chr1	2296719	T	C	LOC_Os01g04950
Chr1	2296920	C	T	LOC_Os01g04950
Chr1	2297331	C	T	LOC_Os01g04950
Chr1	2297568	C	T	LOC_Os01g04950
Chr1	2357962	C	T	LOC_Os01g05010
Chr1	2358365	G	A	LOC_Os01g05010
Chr1	2375066	A	G	LOC_Os01g05060
Chr1	2378840	C	T	LOC_Os01g05070
Chr1	2403349	A	G	LOC_Os01g05130
Chr1	2403571	G	A	LOC_Os01g05130
Chr1	2403674	G	A	LOC_Os01g05130
Chr1	2404445	G	A	LOC_Os01g05130
Chr1	2405603	C	G	LOC_Os01g05130
Chr1	2405618	T	C	LOC_Os01g05130
Chr1	2405740	G	C	LOC_Os01g05130
Chr1	2405823	T	C	LOC_Os01g05130
Chr1	2406599	G	T	LOC_Os01g05140
Chr1	2407794	G	A	LOC_Os01g05140
Chr1	2564581	A	G	LOC_Os01g05420
Chr1	2565246	T	G	LOC_Os01g05420
Chr1	2565317	T	C	LOC_Os01g05420
Chr1	2565341	G	T	LOC_Os01g05420
Chr1	2568293	T	C	LOC_Os01g05430
Chr1	2568642	G	A	LOC_Os01g05430
Chr1	2568707	A	G	LOC_Os01g05430
Chr1	2569360	T	C	LOC_Os01g05430
Chr1	2569498	T	C	LOC_Os01g05430
Chr1	2569541	C	T	LOC_Os01g05430
Chr1	2569864	G	A	LOC_Os01g05430
Chr1	2575625	C	T	LOC_Os01g05460
Chr1	2575640	C	G	LOC_Os01g05460
Chr1	2575670	T	C	LOC_Os01g05460
Chr1	2576939	G	C	LOC_Os01g05460
Chr1	2576944	C	T	LOC_Os01g05460
Chr1	2579611	A	G	LOC_Os01g05470
Chr1	2580730	G	A	LOC_Os01g05470
Chr1	2580745	C	T	LOC_Os01g05470
Chr1	2581292	C	T	LOC_Os01g05470
Chr1	2581387	C	T	LOC_Os01g05470
Chr1	2582406	G	C	LOC_Os01g05470
Chr1	2582408	G	A	LOC_Os01g05470
Chr1	2582514	C	T	LOC_Os01g05470
Chr1	2582517	T	C	LOC_Os01g05470
Chr1	2582544	T	A	LOC_Os01g05470
Chr1	2582559	C	G	LOC_Os01g05470
Chr1	2582574	A	G	LOC_Os01g05470
Chr1	2582595	G	A	LOC_Os01g05470
Chr1	2582646	G	T	LOC_Os01g05470
Chr1	2582655	A	C	LOC_Os01g05470
Chr1	2582745	C	T	LOC_Os01g05470
Chr1	2582748	A	G	LOC_Os01g05470
Chr1	2582775	G	A	LOC_Os01g05470
Chr1	2582825	A	G	LOC_Os01g05470
Chr1	2582941	C	T	LOC_Os01g05470
Chr1	2582953	G	A	LOC_Os01g05470
Chr1	2582959	A	G	LOC_Os01g05470
Chr1	2582961	A	C	LOC_Os01g05470
Chr1	2583023	C	T	LOC_Os01g05470
Chr1	2583024	A	G	LOC_Os01g05470
Chr1	2583040	A	C	LOC_Os01g05470
Chr1	2583306	G	A	LOC_Os01g05470
Chr1	2583381	T	G	LOC_Os01g05470
Chr1	2583461	A	C	LOC_Os01g05470
Chr1	2583482	G	A	LOC_Os01g05470
Chr1	2586754	T	C	LOC_Os01g05480
Chr1	2591241	A	T	LOC_Os01g05490
Chr1	2602798	A	G	LOC_Os01g05500
Chr1	2602898	A	G	LOC_Os01g05500
Chr1	2603160	C	T	LOC_Os01g05500
Chr1	2605740	G	A	LOC_Os01g05500
Chr1	2610085	C	T	LOC_Os01g05500
Chr1	2611666	A	C	LOC_Os01g05500
Chr1	2613830	C	G	LOC_Os01g05510
Chr1	2617984	G	C	LOC_Os01g05510
Chr1	2619231	A	G	LOC_Os01g05510
Chr1	2619260	T	C	LOC_Os01g05510
Chr1	2636503	C	T	LOC_Os01g05530
Chr1	2636601	A	C	LOC_Os01g05530
Chr1	2636746	G	T	LOC_Os01g05530
Chr1	2636773	A	G	LOC_Os01g05530
Chr1	2637798	G	A	LOC_Os01g05530
Chr1	2643523	T	C	LOC_Os01g05540
Chr1	2643773	C	T	LOC_Os01g05540
Chr1	2643781	A	G	LOC_Os01g05540
Chr1	2644098	G	A	LOC_Os01g05540
Chr1	2644325	C	T	LOC_Os01g05540
Chr1	2653089	G	A	LOC_Os01g05560
Chr1	2653801	G	A	LOC_Os01g05560
Chr1	2687371	C	T	LOC_Os01g05630
Chr1	2687480	A	G	LOC_Os01g05630
Chr1	2720438	T	C	LOC_Os01g05694
Chr1	2766335	G	A	LOC_Os01g05790
Chr1	2767005	A	G	LOC_Os01g05790
Chr1	2770657	T	C	LOC_Os01g05800
Chr1	2770660	G	A	LOC_Os01g05800
Chr1	2771346	T	C	LOC_Os01g05800
Chr1	2773169	A	G	LOC_Os01g05800
Chr1	2773256	T	C	LOC_Os01g05800
Chr1	2773262	G	A	LOC_Os01g05800
Chr1	2773276	C	T	LOC_Os01g05800
Chr1	2773934	T	C	LOC_Os01g05800
Chr1	2773963	C	G	LOC_Os01g05800
Chr1	2773965	C	T	LOC_Os01g05800
Chr1	2774008	C	T	LOC_Os01g05800
Chr1	2774011	A	G	LOC_Os01g05800
Chr1	2774077	G	C	LOC_Os01g05800
Chr1	2774090	G	T	LOC_Os01g05800
Chr1	2779926	C	A	LOC_Os01g05810
Chr1	2779964	A	T	LOC_Os01g05810
Chr1	2780171	C	G	LOC_Os01g05810
Chr1	2780268	C	G	LOC_Os01g05810
Chr1	2780333	G	T	LOC_Os01g05810
Chr1	2794144	C	T	LOC_Os01g05830
Chr1	2795388	G	A	LOC_Os01g05830
Chr1	2801934	A	C	LOC_Os01g05840
Chr1	2801957	C	A	LOC_Os01g05840
Chr1	2802059	T	A	LOC_Os01g05840
Chr1	2802442	T	C	LOC_Os01g05840
Chr1	2802484	A	G	LOC_Os01g05840
Chr1	2802562	T	C	LOC_Os01g05840
Chr1	2802658	C	T	LOC_Os01g05840
Chr1	2802706	C	T	LOC_Os01g05840
Chr1	2802904	A	G	LOC_Os01g05840
Chr1	2803408	T	C	LOC_Os01g05840
Chr1	2803414	G	A	LOC_Os01g05840
Chr1	2803458	C	T	LOC_Os01g05840
Chr1	2803597	C	G	LOC_Os01g05840
Chr1	2857697	C	G	LOC_Os01g05970
Chr1	2857744	C	A	LOC_Os01g05970
Chr1	2857748	G	T	LOC_Os01g05970
Chr1	2857749	G	C	LOC_Os01g05970
Chr1	2865888	C	G	LOC_Os01g06000
Chr1	2865889	A	C	LOC_Os01g06000
Chr1	2866631	C	T	LOC_Os01g06000
Chr1	2866865	T	C	LOC_Os01g06000
Chr1	2866957	A	C	LOC_Os01g06000
Chr1	2872217	C	G	LOC_Os01g06010
Chr1	2872598	T	C	LOC_Os01g06010
Chr1	2872676	T	C	LOC_Os01g06010
Chr1	2878146	T	C	LOC_Os01g06020
Chr1	2878158	G	A	LOC_Os01g06020
Chr1	2878218	C	T	LOC_Os01g06020
Chr1	2878714	T	A	LOC_Os01g06020
Chr1	2878795	A	G	LOC_Os01g06020
Chr1	2878997	T	C	LOC_Os01g06020
Chr1	2879018	T	G	LOC_Os01g06020
Chr1	2879250	G	T	LOC_Os01g06020
Chr1	2882308	A	G	LOC_Os01g06020
Chr1	2882361	C	T	LOC_Os01g06020
Chr1	2882395	A	G	LOC_Os01g06020
Chr1	2882400	C	T	LOC_Os01g06020
Chr1	2893025	T	C	LOC_Os01g06050
Chr1	2893083	A	G	LOC_Os01g06050
Chr1	2893106	C	T	LOC_Os01g06050
Chr1	2893120	T	C	LOC_Os01g06050
Chr1	2893189	G	T	LOC_Os01g06050
Chr1	2893636	T	C	LOC_Os01g06050
Chr1	2893795	T	C	LOC_Os01g06050
Chr1	2894028	T	C	LOC_Os01g06050
Chr1	2894159	C	T	LOC_Os01g06050
Chr1	2894323	A	G	LOC_Os01g06050
Chr1	2894534	A	G	LOC_Os01g06050
Chr1	2894567	A	T	LOC_Os01g06050
Chr1	2894577	G	A	LOC_Os01g06050
Chr1	2971273	T	C	LOC_Os01g06270
Chr1	2987528	C	A	LOC_Os01g06290
Chr1	2989140	C	G	LOC_Os01g06290
Chr1	2989143	A	G	LOC_Os01g06290
Chr1	3044626	A	G	LOC_Os01g06460
Chr1	3044724	C	A	LOC_Os01g06460
Chr1	3046380	T	G	LOC_Os01g06460
Chr1	3047012	G	C	LOC_Os01g06460
Chr1	3047520	C	G	LOC_Os01g06470
Chr1	3049330	A	C	LOC_Os01g06470
Chr1	3050016	C	T	LOC_Os01g06470
Chr1	3051084	C	A	LOC_Os01g06470
Chr1	3051484	A	G	LOC_Os01g06470
Chr1	3051485	T	C	LOC_Os01g06470
Chr1	3055761	T	G	LOC_Os01g06490
Chr1	3055839	T	C	LOC_Os01g06490
Chr1	3055895	C	T	LOC_Os01g06490
Chr1	3056122	C	T	LOC_Os01g06490
Chr1	3056153	A	G	LOC_Os01g06490
Chr1	3056189	C	T	LOC_Os01g06490
Chr1	3056315	G	A	LOC_Os01g06490
Chr1	3056834	A	G	LOC_Os01g06490
Chr1	3056915	A	G	LOC_Os01g06490
Chr1	3056919	G	T	LOC_Os01g06490
Chr1	3056986	G	C	LOC_Os01g06490
Chr1	3079289	G	C	LOC_Os01g06530
Chr1	3085749	C	T	LOC_Os01g06550
Chr1	3085768	C	A	LOC_Os01g06550
Chr1	3085872	G	T	LOC_Os01g06550
Chr1	3085933	A	G	LOC_Os01g06550
Chr1	3086451	T	G	LOC_Os01g06550
Chr1	3087538	T	A	LOC_Os01g06550
Chr1	3087730	A	T	LOC_Os01g06550
Chr1	3087806	C	T	LOC_Os01g06550
Chr1	3089739	C	T	LOC_Os01g06550
Chr1	3090250	G	A	LOC_Os01g06550
Chr1	3090271	C	G	LOC_Os01g06550
Chr1	3090355	A	G	LOC_Os01g06550
Chr1	3090388	T	C	LOC_Os01g06550
Chr1	3090610	G	A	LOC_Os01g06550
Chr1	3092208	C	G	LOC_Os01g06560
Chr1	3092210	C	T	LOC_Os01g06560
Chr1	3092295	A	G	LOC_Os01g06560
Chr1	3092637	T	C	LOC_Os01g06560
Chr1	3136664	A	G	LOC_Os01g06660
Chr1	3323986	T	C	LOC_Os01g07070
Chr1	3324010	T	C	LOC_Os01g07070
Chr1	3324064	A	T	LOC_Os01g07070
Chr1	3324253	A	G	LOC_Os01g07070
Chr1	3324613	A	G	LOC_Os01g07070
Chr1	3324625	A	G	LOC_Os01g07070
Chr1	3325771	T	G	LOC_Os01g07070
Chr1	3326916	G	A	LOC_Os01g07070
Chr1	3326992	T	C	LOC_Os01g07070
Chr1	3328665	C	T	LOC_Os01g07080
Chr1	3328726	T	C	LOC_Os01g07080
Chr1	3328790	T	C	LOC_Os01g07080
Chr1	3328844	G	A	LOC_Os01g07080
Chr1	3328850	A	G	LOC_Os01g07080
Chr1	3328862	C	T	LOC_Os01g07080
Chr1	3328871	G	T	LOC_Os01g07080
Chr1	3328874	A	G	LOC_Os01g07080
Chr1	3328949	G	A	LOC_Os01g07080
Chr1	3328966	C	T	LOC_Os01g07080
Chr1	3329015	T	G	LOC_Os01g07080
Chr1	3329018	C	T	LOC_Os01g07080
Chr1	3329064	T	C	LOC_Os01g07080
Chr1	3329078	C	T	LOC_Os01g07080
Chr1	3329090	T	C	LOC_Os01g07080
Chr1	3329456	A	G	LOC_Os01g07080
Chr1	3331078	T	C	LOC_Os01g07080
Chr1	3331421	G	C	LOC_Os01g07080
Chr1	3331442	G	C	LOC_Os01g07080
Chr1	3331475	C	T	LOC_Os01g07080
Chr1	3331478	T	C	LOC_Os01g07080
Chr1	3331842	C	A	LOC_Os01g07080
Chr1	3335400	T	A	LOC_Os01g07090
Chr1	3338840	G	A	LOC_Os01g07100
Chr1	3338841	A	G	LOC_Os01g07100
Chr1	3341815	A	G	LOC_Os01g07100
Chr1	3345452	C	T	LOC_Os01g07110
Chr1	3345748	G	T	LOC_Os01g07110
Chr1	3346669	G	A	LOC_Os01g07110
Chr1	3346892	C	T	LOC_Os01g07110
Chr1	3347597	G	A	LOC_Os01g07110
Chr1	3347735	G	A	LOC_Os01g07110
Chr1	3347882	C	T	LOC_Os01g07110
Chr1	3348059	T	C	LOC_Os01g07110
Chr1	3348408	G	A	LOC_Os01g07110
Chr1	3348416	G	T	LOC_Os01g07110
Chr1	3349151	T	C	LOC_Os01g07110
Chr1	3349152	G	A	LOC_Os01g07110
Chr1	3349891	A	G	LOC_Os01g07110
Chr1	3350076	T	C	LOC_Os01g07110
Chr1	3350259	C	T	LOC_Os01g07110
Chr1	3350585	C	T	LOC_Os01g07110
Chr1	3350600	C	T	LOC_Os01g07110
Chr1	3350615	T	C	LOC_Os01g07110
Chr1	3351475	G	A	LOC_Os01g07110
Chr1	3351705	C	A	LOC_Os01g07110
Chr1	3351720	C	T	LOC_Os01g07110
Chr1	3352472	A	T	LOC_Os01g07110
Chr1	3352516	G	A	LOC_Os01g07110
Chr1	3354347	A	G	LOC_Os01g07110
Chr1	3354406	G	A	LOC_Os01g07110
Chr1	3354409	A	C	LOC_Os01g07110
Chr1	3354477	C	G	LOC_Os01g07110
Chr1	3354654	G	A	LOC_Os01g07110
Chr1	3356493	C	T	LOC_Os01g07120
Chr1	3358041	A	C	LOC_Os01g07120
Chr1	3360729	T	G	LOC_Os01g07120
Chr1	3364353	T	C	LOC_Os01g07140
Chr1	3387051	C	A	LOC_Os01g07170
Chr1	3387453	A	T	LOC_Os01g07170
Chr1	3387465	A	T	LOC_Os01g07170
Chr1	3390719	G	A	LOC_Os01g07170
Chr1	3398934	C	A	LOC_Os01g07200
Chr1	3399015	G	C	LOC_Os01g07200
Chr1	3399048	T	C	LOC_Os01g07200
Chr1	3399210	T	C	LOC_Os01g07200
Chr1	3399228	G	C	LOC_Os01g07200
Chr1	3399521	G	T	LOC_Os01g07200
Chr1	3399917	G	A	LOC_Os01g07200
Chr1	3401658	A	G	LOC_Os01g07212
Chr1	3403782	A	G	LOC_Os01g07212
Chr1	3403834	T	C	LOC_Os01g07212
Chr1	3405847	G	A	LOC_Os01g07212
Chr1	3415127	C	T	LOC_Os01g07240
Chr1	3415316	A	G	LOC_Os01g07240
Chr1	3425042	A	G	LOC_Os01g07250
Chr1	3425156	G	A	LOC_Os01g07250
Chr1	3425220	C	T	LOC_Os01g07250
Chr1	3425817	G	C	LOC_Os01g07260
Chr1	3426056	C	T	LOC_Os01g07260
Chr1	3426681	C	T	LOC_Os01g07260
Chr1	3426931	C	T	LOC_Os01g07260
Chr1	3447129	T	G	LOC_Os01g07310
Chr1	3447550	G	T	LOC_Os01g07310
Chr1	3449904	G	T	LOC_Os01g07310
Chr1	3455775	C	G	LOC_Os01g07320
Chr1	3458050	G	T	LOC_Os01g07330
Chr1	3458277	A	C	LOC_Os01g07330
Chr1	3458364	T	A	LOC_Os01g07330
Chr1	3458504	G	T	LOC_Os01g07330
Chr1	3458683	T	C	LOC_Os01g07330
Chr1	3460228	A	G	LOC_Os01g07330
Chr1	3460534	G	A	LOC_Os01g07330
Chr1	3474061	A	G	LOC_Os01g07360
Chr1	3475882	G	A	LOC_Os01g07360
Chr1	3479871	A	G	LOC_Os01g07370
Chr1	3480097	C	T	LOC_Os01g07370
Chr1	3480216	G	A	LOC_Os01g07370
Chr1	3480350	A	G	LOC_Os01g07370
Chr1	3480541	T	C	LOC_Os01g07370
Chr1	3489781	C	T	LOC_Os01g07376
Chr1	3490895	T	C	LOC_Os01g07376
Chr1	3493294	G	A	LOC_Os01g07382
Chr1	3493532	T	C	LOC_Os01g07382
Chr1	3502887	A	G	LOC_Os01g07390
Chr1	3504090	A	G	LOC_Os01g07390
Chr1	3504170	C	T	LOC_Os01g07390
Chr1	3505761	T	C	LOC_Os01g07400
Chr1	3507785	G	A	LOC_Os01g07400
Chr1	3562373	G	A	LOC_Os01g07490
Chr1	3564292	G	A	LOC_Os01g07490
Chr1	3565405	C	A	LOC_Os01g07490
Chr1	3568701	G	T	LOC_Os01g07490
Chr1	3570488	C	G	LOC_Os01g07490
Chr1	3572437	G	T	LOC_Os01g07490
Chr1	3573499	A	G	LOC_Os01g07490
Chr1	3577760	C	T	LOC_Os01g07500
Chr1	3577771	C	G	LOC_Os01g07500
Chr1	3577851	C	T	LOC_Os01g07500
Chr1	3577856	A	T	LOC_Os01g07500
Chr1	3579104	G	A	LOC_Os01g07500
Chr1	3580936	T	G	LOC_Os01g07500
Chr1	3593182	C	T	LOC_Os01g07520
Chr1	3595697	G	A	LOC_Os01g07520
Chr1	3612107	T	C	LOC_Os01g07540
Chr1	3623035	G	A	LOC_Os01g07560
Chr1	3623046	G	A	LOC_Os01g07560
Chr1	3623776	A	G	LOC_Os01g07560
Chr1	3623901	T	G	LOC_Os01g07560
Chr1	3624243	T	C	LOC_Os01g07560
Chr1	3624642	T	C	LOC_Os01g07560
Chr1	3624721	T	C	LOC_Os01g07560
Chr1	3624863	A	G	LOC_Os01g07560
Chr1	3633599	T	C	LOC_Os01g07570
Chr1	3633784	T	C	LOC_Os01g07570
Chr1	3633962	G	T	LOC_Os01g07570
Chr1	3638640	C	G	LOC_Os01g07570
Chr1	3638659	T	C	LOC_Os01g07570
Chr1	3646759	T	A	LOC_Os01g07590
Chr1	3647960	T	C	LOC_Os01g07590
Chr1	3667694	C	T	LOC_Os01g07630
Chr1	3667806	C	G	LOC_Os01g07630
Chr1	3667809	A	G	LOC_Os01g07630
Chr1	3667899	G	A	LOC_Os01g07630
Chr1	3668688	T	C	LOC_Os01g07630
Chr1	3669587	A	G	LOC_Os01g07630
Chr1	3669878	A	T	LOC_Os01g07630
Chr1	3672250	A	G	LOC_Os01g07630
Chr1	3683325	T	G	LOC_Os01g07660
Chr1	3683331	T	G	LOC_Os01g07660
Chr1	3683332	G	A	LOC_Os01g07660
Chr1	3687341	C	G	LOC_Os01g07660
Chr1	3687394	T	C	LOC_Os01g07660
Chr1	3707112	T	C	LOC_Os01g07720
Chr1	3708122	T	A	LOC_Os01g07720
Chr1	3708840	A	G	LOC_Os01g07720
Chr1	3708932	G	A	LOC_Os01g07720
Chr1	3713809	T	C	LOC_Os01g07740
Chr1	3713898	G	A	LOC_Os01g07740
Chr1	3716239	A	G	LOC_Os01g07740
Chr1	3716286	A	G	LOC_Os01g07740
Chr1	3716396	C	T	LOC_Os01g07740
Chr1	3716414	C	T	LOC_Os01g07740
Chr1	3717506	C	T	LOC_Os01g07740
Chr1	3717567	G	A	LOC_Os01g07740
Chr1	3717579	C	T	LOC_Os01g07740
Chr1	3720288	A	G	LOC_Os01g07750
Chr1	3720295	G	T	LOC_Os01g07750
Chr1	3724569	G	A	LOC_Os01g07760
Chr1	3724919	A	G	LOC_Os01g07760
Chr1	3725049	A	G	LOC_Os01g07760
Chr1	3727185	C	T	LOC_Os01g07760
Chr1	3727651	C	T	LOC_Os01g07760
Chr1	3728894	T	C	LOC_Os01g07760
Chr1	3805795	T	C	LOC_Os01g07870
Chr1	3806179	C	T	LOC_Os01g07870
Chr1	3806240	T	C	LOC_Os01g07870
Chr1	3806299	A	G	LOC_Os01g07870
Chr1	3806866	T	C	LOC_Os01g07870
Chr1	3807870	T	C	LOC_Os01g07870
Chr1	3809256	C	A	LOC_Os01g07870
Chr1	3809257	A	G	LOC_Os01g07870
Chr1	3809313	A	G	LOC_Os01g07870
Chr1	3809316	T	A	LOC_Os01g07870
Chr1	3809367	C	T	LOC_Os01g07870
Chr1	3809400	T	C	LOC_Os01g07870
Chr1	3809926	C	A	LOC_Os01g07870
Chr1	3810181	G	C	LOC_Os01g07870
Chr1	3810270	A	T	LOC_Os01g07870
Chr1	3811559	G	C	LOC_Os01g07880
Chr1	3820503	A	C	LOC_Os01g07910
Chr1	3820526	T	C	LOC_Os01g07910
Chr1	3820876	C	T	LOC_Os01g07910
Chr1	3821172	A	C	LOC_Os01g07910
Chr1	3821208	A	G	LOC_Os01g07910
Chr1	3822059	G	A	LOC_Os01g07910
Chr1	3822255	A	G	LOC_Os01g07910
Chr1	3822394	C	T	LOC_Os01g07910
Chr1	3822915	A	T	LOC_Os01g07910
Chr1	3822930	A	G	LOC_Os01g07910
Chr1	3823375	T	C	LOC_Os01g07910
Chr1	3824117	C	T	LOC_Os01g07910
Chr1	3824234	G	A	LOC_Os01g07910
Chr1	3827414	T	G	LOC_Os01g07920
Chr1	3827419	A	C	LOC_Os01g07920
Chr1	3827433	T	G	LOC_Os01g07920
Chr1	3827467	G	A	LOC_Os01g07920
Chr1	3827874	T	G	LOC_Os01g07920
Chr1	3827906	C	T	LOC_Os01g07920
Chr1	3828013	G	A	LOC_Os01g07920
Chr1	3828429	A	G	LOC_Os01g07920
Chr1	3828432	G	A	LOC_Os01g07920
Chr1	3828480	C	A	LOC_Os01g07920
Chr1	3828583	A	G	LOC_Os01g07920
Chr1	3835596	T	C	LOC_Os01g07940
Chr1	3835618	G	A	LOC_Os01g07940
Chr1	3835635	C	A	LOC_Os01g07940
Chr1	3835686	C	T	LOC_Os01g07940
Chr1	3835743	G	A	LOC_Os01g07940
Chr1	3835751	G	T	LOC_Os01g07940
Chr1	3835925	A	G	LOC_Os01g07940
Chr1	3837005	C	T	LOC_Os01g07940
Chr1	3837021	G	A	LOC_Os01g07940
Chr1	3837042	G	A	LOC_Os01g07940
Chr1	3837117	A	C	LOC_Os01g07940
Chr1	3837138	G	C	LOC_Os01g07940
Chr1	3837231	A	G	LOC_Os01g07940
Chr1	3837237	C	T	LOC_Os01g07940
Chr1	3837267	C	T	LOC_Os01g07940
Chr1	3844080	A	G	LOC_Os01g07950
Chr1	3844286	C	T	LOC_Os01g07950
Chr1	3844295	G	A	LOC_Os01g07950
Chr1	3844299	G	A	LOC_Os01g07950
Chr1	3845189	G	T	LOC_Os01g07950
Chr1	3845221	A	T	LOC_Os01g07950
Chr1	3845226	G	A	LOC_Os01g07950
Chr1	3846452	C	G	LOC_Os01g07960
Chr1	3846565	T	C	LOC_Os01g07960
Chr1	3846676	G	C	LOC_Os01g07960
Chr1	3846874	C	T	LOC_Os01g07960
Chr1	3846892	A	G	LOC_Os01g07960
Chr1	3847470	T	C	LOC_Os01g07960
Chr1	3847626	C	G	LOC_Os01g07960
Chr1	3847649	G	A	LOC_Os01g07960
Chr1	3847658	G	A	LOC_Os01g07960
Chr1	3848120	T	G	LOC_Os01g07960
Chr1	3848168	C	T	LOC_Os01g07960
Chr1	3848352	T	C	LOC_Os01g07960
Chr1	3848376	A	C	LOC_Os01g07960
Chr1	3848385	T	C	LOC_Os01g07960
Chr1	3849466	G	A	LOC_Os01g07960
Chr1	3855448	C	G	LOC_Os01g07970
Chr1	3855473	G	T	LOC_Os01g07970
Chr1	3855607	T	C	LOC_Os01g07970
Chr1	3859407	C	T	LOC_Os01g07980
Chr1	3859413	A	G	LOC_Os01g07980
Chr1	3873306	A	G	LOC_Os01g08000
Chr1	3873319	T	C	LOC_Os01g08000
Chr1	3875973	A	G	LOC_Os01g08010
Chr1	3876142	T	C	LOC_Os01g08010
Chr1	3876527	A	G	LOC_Os01g08010
Chr1	3876546	G	T	LOC_Os01g08010
Chr1	3876583	G	A	LOC_Os01g08010
Chr1	3876621	A	C	LOC_Os01g08010
Chr1	3877016	C	A	LOC_Os01g08010
Chr1	3877018	A	G	LOC_Os01g08010
Chr1	3877086	T	C	LOC_Os01g08010
Chr1	3877087	A	G	LOC_Os01g08010
Chr1	3877162	A	T	LOC_Os01g08010
Chr1	3877169	A	G	LOC_Os01g08010
Chr1	3927993	C	T	LOC_Os01g08120
Chr1	3938466	C	T	LOC_Os01g08140
Chr1	3939327	A	T	LOC_Os01g08150
Chr1	3939680	A	C	LOC_Os01g08150
Chr1	3940334	T	G	LOC_Os01g08150
Chr1	3940443	T	C	LOC_Os01g08150
Chr1	3941975	C	A	LOC_Os01g08150
Chr1	3942348	C	T	LOC_Os01g08150
Chr1	3954878	A	G	LOC_Os01g08160
Chr1	3954991	A	G	LOC_Os01g08160
Chr1	3954994	A	G	LOC_Os01g08160
Chr1	3978866	G	A	LOC_Os01g08190
Chr1	3984602	A	G	LOC_Os01g08190
Chr1	3986758	G	T	LOC_Os01g08200
Chr1	3987077	A	T	LOC_Os01g08200
Chr1	3987948	C	T	LOC_Os01g08200
Chr1	3987949	A	G	LOC_Os01g08200
Chr1	3988125	A	T	LOC_Os01g08200
Chr1	3988135	T	C	LOC_Os01g08200
Chr1	3988180	A	G	LOC_Os01g08200
Chr1	3991462	T	A	LOC_Os01g08200
Chr1	3993789	C	T	LOC_Os01g08200
Chr1	3994298	T	C	LOC_Os01g08200
Chr1	3995225	T	A	LOC_Os01g08200
Chr1	4033783	G	A	LOC_Os01g08260
Chr1	4033935	A	G	LOC_Os01g08260
Chr1	4052512	G	C	LOC_Os01g08270
Chr1	4059654	C	T	LOC_Os01g08280
Chr1	4059875	A	G	LOC_Os01g08280
Chr1	4061444	T	C	LOC_Os01g08280
Chr1	4061546	T	A	LOC_Os01g08280
Chr1	4062158	C	G	LOC_Os01g08280
Chr1	4062387	A	G	LOC_Os01g08280
Chr1	4066040	A	T	LOC_Os01g08290
Chr1	4074186	T	C	LOC_Os01g08320
Chr1	4074238	G	A	LOC_Os01g08320
Chr1	4106980	G	A	LOC_Os01g08370
Chr1	4107229	T	C	LOC_Os01g08370
Chr1	4121221	A	G	LOC_Os01g08400
Chr1	4121266	C	T	LOC_Os01g08400
Chr1	4123453	G	A	LOC_Os01g08410
Chr1	4123481	T	C	LOC_Os01g08410
Chr1	4123545	G	C	LOC_Os01g08410
Chr1	4123591	C	T	LOC_Os01g08410
Chr1	4123593	G	C	LOC_Os01g08410
Chr1	4123738	A	G	LOC_Os01g08410
Chr1	4123800	G	A	LOC_Os01g08410
Chr1	4125917	A	C	LOC_Os01g08410
Chr1	4126084	T	G	LOC_Os01g08410
Chr1	4126126	T	C	LOC_Os01g08410
Chr1	4133772	A	G	LOC_Os01g08420
Chr1	4134409	T	C	LOC_Os01g08420
Chr1	4134418	C	T	LOC_Os01g08420
Chr1	4134499	A	C	LOC_Os01g08420
Chr1	4137432	C	T	LOC_Os01g08420
Chr1	4137456	C	T	LOC_Os01g08420
Chr1	4137693	C	T	LOC_Os01g08420
Chr1	4138085	C	T	LOC_Os01g08420
Chr1	4138124	C	T	LOC_Os01g08420
Chr1	4138133	T	C	LOC_Os01g08420
Chr1	4138234	T	G	LOC_Os01g08420
Chr1	4139164	C	T	LOC_Os01g08420
Chr1	4143469	G	A	LOC_Os01g08430
Chr1	4143534	C	T	LOC_Os01g08430
Chr1	4143841	G	A	LOC_Os01g08430
Chr1	4144034	C	T	LOC_Os01g08430
Chr1	4144766	T	C	LOC_Os01g08430
Chr1	4144982	T	A	LOC_Os01g08430
Chr1	4145078	T	C	LOC_Os01g08430
Chr1	4146656	A	G	LOC_Os01g08430
Chr1	4147415	T	C	LOC_Os01g08430
Chr1	4149420	T	A	LOC_Os01g08430
Chr1	4150051	C	T	LOC_Os01g08430
Chr1	4179941	C	T	LOC_Os01g08470
Chr1	4180317	T	C	LOC_Os01g08470
Chr1	4181078	C	A	LOC_Os01g08470
Chr1	4208683	T	G	LOC_Os01g08510
Chr1	4209180	T	C	LOC_Os01g08510
Chr1	4209827	T	A	LOC_Os01g08510
Chr1	4211089	C	T	LOC_Os01g08510
Chr1	4215441	A	G	LOC_Os01g08520
Chr1	4215467	C	G	LOC_Os01g08520
Chr1	4215574	G	C	LOC_Os01g08520
Chr1	4215622	G	A	LOC_Os01g08520
Chr1	4234673	C	T	LOC_Os01g08540
Chr1	4234856	C	T	LOC_Os01g08540
Chr1	4236623	T	C	LOC_Os01g08540
Chr1	4236714	C	T	LOC_Os01g08540
Chr1	4242817	T	C	LOC_Os01g08540
Chr1	4242975	A	C	LOC_Os01g08540
Chr1	4245826	T	C	LOC_Os01g08550
Chr1	4245872	C	A	LOC_Os01g08550
Chr1	4247549	C	A	LOC_Os01g08550
Chr1	4248471	G	T	LOC_Os01g08550
Chr1	4249663	A	G	LOC_Os01g08550
Chr1	4254960	T	C	LOC_Os01g08560
Chr1	4255407	A	G	LOC_Os01g08560
Chr1	4255408	T	C	LOC_Os01g08560
Chr1	4256579	G	A	LOC_Os01g08560
Chr1	4276165	G	A	LOC_Os01g08580
Chr1	4281919	A	G	LOC_Os01g08600
Chr1	4315675	C	T	LOC_Os01g08660
Chr1	4323529	T	C	LOC_Os01g08680
Chr1	4324610	A	G	LOC_Os01g08680
Chr1	4324707	T	C	LOC_Os01g08680
Chr1	4327963	A	G	LOC_Os01g08690
Chr1	4328050	G	A	LOC_Os01g08690
Chr1	4328269	G	A	LOC_Os01g08690
Chr1	4328360	C	T	LOC_Os01g08690
Chr1	4328428	T	C	LOC_Os01g08690
Chr1	4330799	T	C	LOC_Os01g08700
Chr1	4331676	G	T	LOC_Os01g08700
Chr1	4331795	G	A	LOC_Os01g08700
Chr1	4332236	C	T	LOC_Os01g08700
Chr1	4333310	C	T	LOC_Os01g08700
Chr1	4338376	C	G	LOC_Os01g08700
Chr1	4375468	A	G	LOC_Os01g08750
Chr1	4380607	C	T	LOC_Os01g08750
Chr1	4380691	A	G	LOC_Os01g08750
Chr1	4381355	T	A	LOC_Os01g08750
Chr1	4382031	G	A	LOC_Os01g08750
Chr1	4385771	C	T	LOC_Os01g08750
Chr1	4388745	C	A	LOC_Os01g08750
Chr1	4389100	G	T	LOC_Os01g08750
Chr1	4392496	A	T	LOC_Os01g08750
Chr1	4392940	T	C	LOC_Os01g08750
Chr1	4393200	A	C	LOC_Os01g08750
Chr1	4396539	C	A	LOC_Os01g08760
Chr1	4398098	G	C	LOC_Os01g08770
Chr1	4400866	C	G	LOC_Os01g08770
Chr1	4401084	T	C	LOC_Os01g08770
Chr1	4401327	T	C	LOC_Os01g08770
Chr1	4401758	C	A	LOC_Os01g08770
Chr1	4401923	T	C	LOC_Os01g08770
Chr1	4424202	C	A	LOC_Os01g08814
Chr1	4426659	G	A	LOC_Os01g08814
Chr1	4432303	G	A	LOC_Os01g08820
Chr1	4432339	G	A	LOC_Os01g08820
Chr1	4432349	A	G	LOC_Os01g08820
Chr1	4432356	C	T	LOC_Os01g08820
Chr1	4433008	G	A	LOC_Os01g08820
Chr1	4434359	C	T	LOC_Os01g08830
Chr1	4435942	C	T	LOC_Os01g08830
Chr1	4437188	T	C	LOC_Os01g08830
Chr1	4437257	T	C	LOC_Os01g08830
Chr1	4437678	A	C	LOC_Os01g08830
Chr1	4446773	T	C	LOC_Os01g08850
Chr1	4447358	T	A	LOC_Os01g08850
Chr1	4447828	C	T	LOC_Os01g08850
Chr1	4447857	T	C	LOC_Os01g08850
Chr1	4447978	G	A	LOC_Os01g08850
Chr1	4448008	A	G	LOC_Os01g08850
Chr1	4485842	G	A	LOC_Os01g08930
Chr1	4485847	C	T	LOC_Os01g08930
Chr1	4485850	C	T	LOC_Os01g08930
Chr1	4485883	T	G	LOC_Os01g08930
Chr1	4485971	A	C	LOC_Os01g08930
Chr1	4486055	C	T	LOC_Os01g08930
Chr1	4486071	T	C	LOC_Os01g08930
Chr1	4486143	T	C	LOC_Os01g08930
Chr1	4486152	T	C	LOC_Os01g08930
Chr1	4486164	C	T	LOC_Os01g08930
Chr1	4487164	G	T	LOC_Os01g08930
Chr1	4487165	A	T	LOC_Os01g08930
Chr1	4488066	A	G	LOC_Os01g08930
Chr1	4488902	G	A	LOC_Os01g08930
Chr1	4489600	G	A	LOC_Os01g08930
Chr1	4489657	G	A	LOC_Os01g08930
Chr1	4489765	A	G	LOC_Os01g08930
Chr1	4489768	A	T	LOC_Os01g08930
Chr1	4495539	C	T	LOC_Os01g08960
Chr1	4495596	A	G	LOC_Os01g08960
Chr1	4495620	A	T	LOC_Os01g08960
Chr1	4495656	G	A	LOC_Os01g08960
Chr1	4495659	T	C	LOC_Os01g08960
Chr1	4495710	A	C	LOC_Os01g08960
Chr1	4496901	G	A	LOC_Os01g08960
Chr1	4496928	A	G	LOC_Os01g08960
Chr1	4496963	C	A	LOC_Os01g08960
Chr1	4496982	G	A	LOC_Os01g08960
Chr1	4497367	T	G	LOC_Os01g08960
Chr1	4497391	G	C	LOC_Os01g08960
Chr1	4499993	C	T	LOC_Os01g08970
Chr1	4500096	T	C	LOC_Os01g08970
Chr1	4500150	A	C	LOC_Os01g08970
Chr1	4514433	T	C	LOC_Os01g09000
Chr1	4514514	C	G	LOC_Os01g09000
Chr1	4514528	C	T	LOC_Os01g09000
Chr1	4514532	A	T	LOC_Os01g09000
Chr1	4514559	T	G	LOC_Os01g09000
Chr1	4514584	A	G	LOC_Os01g09000
Chr1	4515276	G	C	LOC_Os01g09000
Chr1	4515507	A	T	LOC_Os01g09000
Chr1	4515522	A	G	LOC_Os01g09000
Chr1	4516155	A	G	LOC_Os01g09000
Chr1	4517847	G	A	LOC_Os01g09000
Chr1	4518310	G	A	LOC_Os01g09000
Chr1	4518640	C	A	LOC_Os01g09000
Chr1	4520415	A	G	LOC_Os01g09000
Chr1	4520525	G	T	LOC_Os01g09000
Chr1	4528432	C	T	LOC_Os01g09010
Chr1	4531850	G	C	LOC_Os01g09010
Chr1	4531853	T	G	LOC_Os01g09010
Chr1	4532234	A	G	LOC_Os01g09010
Chr1	4538640	G	A	LOC_Os01g09020
Chr1	4539177	A	G	LOC_Os01g09020
Chr1	4539183	G	A	LOC_Os01g09020
Chr1	4543739	G	A	LOC_Os01g09030
Chr1	4581873	T	C	LOC_Os01g09120
Chr1	4582996	A	G	LOC_Os01g09120
Chr1	4583158	C	T	LOC_Os01g09120
Chr1	4623253	G	A	LOC_Os01g09200
Chr1	4647140	C	T	LOC_Os01g09220
Chr1	4647828	T	A	LOC_Os01g09220
Chr1	4675349	T	C	LOC_Os01g09246
Chr1	4677444	T	C	LOC_Os01g09246
Chr1	4678629	T	A	LOC_Os01g09246
Chr1	4681451	C	T	LOC_Os01g09246
Chr1	4682918	G	A	LOC_Os01g09246
Chr1	4683076	A	G	LOC_Os01g09246
Chr1	4683087	G	A	LOC_Os01g09246
Chr1	4683262	T	C	LOC_Os01g09246
Chr1	4684179	T	A	LOC_Os01g09246
Chr1	4689139	C	T	LOC_Os01g09252
Chr1	4689918	G	A	LOC_Os01g09252
Chr1	4689921	A	G	LOC_Os01g09252
Chr1	4690089	T	C	LOC_Os01g09252
Chr1	4726880	G	A	LOC_Os01g09300
Chr1	4728871	A	G	LOC_Os01g09300
Chr1	4729423	A	G	LOC_Os01g09300
Chr1	4730315	C	T	LOC_Os01g09300
Chr1	4731000	T	C	LOC_Os01g09300
Chr1	4732163	T	C	LOC_Os01g09305
Chr1	4732528	T	C	LOC_Os01g09305
Chr1	4734188	T	C	LOC_Os01g09310
Chr1	4734705	A	T	LOC_Os01g09310
Chr1	4736769	A	C	LOC_Os01g09310
Chr1	4736800	T	C	LOC_Os01g09310
Chr1	4739310	T	G	LOC_Os01g09320
Chr1	4739970	G	A	LOC_Os01g09320
Chr1	4740369	A	G	LOC_Os01g09320
Chr1	4744056	T	C	LOC_Os01g09320
Chr1	4766042	A	G	LOC_Os01g09370
Chr1	4796337	G	A	LOC_Os01g09420
Chr1	4796913	T	C	LOC_Os01g09420
Chr1	4817800	C	T	LOC_Os01g09450
Chr1	4817929	C	A	LOC_Os01g09450
Chr1	4817957	G	A	LOC_Os01g09450
Chr1	4818019	A	C	LOC_Os01g09450
Chr1	4818625	C	T	LOC_Os01g09450
Chr1	4818632	A	G	LOC_Os01g09450
Chr1	4818677	C	T	LOC_Os01g09450
Chr1	4818868	G	A	LOC_Os01g09450
Chr1	4827553	T	C	LOC_Os01g09470
Chr1	4827967	A	G	LOC_Os01g09470
Chr1	4852486	C	A	LOC_Os01g09510
Chr1	4891618	A	G	LOC_Os01g09560
Chr1	4893118	A	T	LOC_Os01g09560
Chr1	4905924	G	A	LOC_Os01g09570
Chr1	4908778	C	T	LOC_Os01g09570
Chr1	4910022	G	A	LOC_Os01g09580
Chr1	4910239	G	C	LOC_Os01g09580
Chr1	4911426	T	C	LOC_Os01g09580
Chr1	4949360	C	T	LOC_Os01g09620
Chr1	4949754	T	G	LOC_Os01g09620
Chr1	4949912	T	G	LOC_Os01g09620
Chr1	4949925	G	T	LOC_Os01g09620
Chr1	4950248	G	A	LOC_Os01g09620
Chr1	4950404	C	T	LOC_Os01g09620
Chr1	4950941	T	C	LOC_Os01g09620
Chr1	4951081	C	A	LOC_Os01g09620
Chr1	4985027	G	C	LOC_Os01g09670
Chr1	5015164	C	G	LOC_Os01g09720
Chr1	5021464	C	T	LOC_Os01g09750
Chr1	5021599	C	T	LOC_Os01g09750
Chr1	5028432	A	G	LOC_Os01g09760
Chr1	5031814	C	A	LOC_Os01g09760
Chr1	5031896	C	A	LOC_Os01g09760
Chr1	5032072	A	C	LOC_Os01g09760
Chr1	5032108	A	G	LOC_Os01g09760
Chr1	5034463	A	G	LOC_Os01g09760
Chr1	5035816	T	C	LOC_Os01g09760
Chr1	5036455	C	A	LOC_Os01g09760
Chr1	5036977	C	T	LOC_Os01g09760
Chr1	5038922	A	G	LOC_Os01g09770
Chr1	5038928	C	T	LOC_Os01g09770
Chr1	5053471	A	G	LOC_Os01g09790
Chr1	5053579	T	C	LOC_Os01g09790
Chr1	5053585	C	T	LOC_Os01g09790
Chr1	5053963	A	C	LOC_Os01g09790
Chr1	5055005	T	C	LOC_Os01g09790
Chr1	5055679	A	G	LOC_Os01g09790
Chr1	5061698	C	T	LOC_Os01g09800
Chr1	5061872	C	T	LOC_Os01g09800
Chr1	5062326	C	T	LOC_Os01g09800
Chr1	5062806	C	T	LOC_Os01g09800
Chr1	5065050	C	T	LOC_Os01g09800
Chr1	5099863	T	C	LOC_Os01g09850
Chr1	5100459	G	C	LOC_Os01g09850
Chr1	5101047	C	T	LOC_Os01g09850
Chr1	5101277	G	C	LOC_Os01g09850
Chr1	5101613	C	G	LOC_Os01g09850
Chr1	5101614	A	C	LOC_Os01g09850
Chr1	5114929	T	C	LOC_Os01g09860
Chr1	5132129	A	C	LOC_Os01g09880
Chr1	5132406	A	C	LOC_Os01g09880
Chr1	5132540	T	C	LOC_Os01g09880
Chr1	5132834	A	C	LOC_Os01g09880
Chr1	5132895	A	T	LOC_Os01g09880
Chr1	5139459	C	T	LOC_Os01g09890
Chr1	5139855	A	G	LOC_Os01g09890
Chr1	5139870	C	T	LOC_Os01g09890
Chr1	5140736	C	A	LOC_Os01g09890
Chr1	5140759	G	A	LOC_Os01g09890
Chr1	5140786	C	T	LOC_Os01g09890
Chr1	5140846	C	T	LOC_Os01g09890
Chr1	5214317	T	C	LOC_Os01g10010
Chr1	5216035	G	A	LOC_Os01g10010
Chr1	5216036	G	A	LOC_Os01g10010
Chr1	5219634	G	A	LOC_Os01g10020
Chr1	5219850	G	T	LOC_Os01g10020
Chr1	5238328	C	T	LOC_Os01g10040
Chr1	5238348	G	A	LOC_Os01g10040
Chr1	5244076	G	T	LOC_Os01g10040
Chr1	5247612	G	A	LOC_Os01g10050
Chr1	5249044	C	T	LOC_Os01g10050
Chr1	5256738	C	T	LOC_Os01g10070
Chr1	5260606	G	A	LOC_Os01g10080
Chr1	5260680	C	T	LOC_Os01g10080
Chr1	5260834	G	A	LOC_Os01g10080
Chr1	5288177	G	C	LOC_Os01g10130
Chr1	5288464	G	A	LOC_Os01g10130
Chr1	5290552	C	T	LOC_Os01g10130
Chr1	5290593	G	T	LOC_Os01g10130
Chr1	5291975	T	C	LOC_Os01g10130
Chr1	5313606	T	C	LOC_Os01g10140
Chr1	5331434	C	T	LOC_Os01g10150
Chr1	5331439	C	T	LOC_Os01g10150
Chr1	5332993	T	C	LOC_Os01g10150
Chr1	5333554	A	G	LOC_Os01g10150
Chr1	5333883	G	A	LOC_Os01g10150
Chr1	5335245	C	G	LOC_Os01g10150
Chr1	5335247	G	T	LOC_Os01g10150
Chr1	5335351	T	G	LOC_Os01g10150
Chr1	5353396	C	A	LOC_Os01g10180
Chr1	5373831	G	A	LOC_Os01g10210
Chr1	5374636	G	T	LOC_Os01g10210
Chr1	5391049	C	T	LOC_Os01g10250
Chr1	5410984	A	G	LOC_Os01g10280
Chr1	5412353	A	G	LOC_Os01g10280
Chr1	5413772	T	A	LOC_Os01g10290
Chr1	5414250	T	C	LOC_Os01g10290
Chr1	5416041	A	G	LOC_Os01g10290
Chr1	5426744	C	G	LOC_Os01g10320
Chr1	5435471	T	C	LOC_Os01g10340
Chr1	5438204	G	A	LOC_Os01g10340
Chr1	5443243	G	C	LOC_Os01g10350
Chr1	5445550	A	G	LOC_Os01g10350
Chr1	5445785	C	T	LOC_Os01g10350
Chr1	5479645	T	C	LOC_Os01g10400
Chr1	5494846	A	T	LOC_Os01g10430
Chr1	5496124	T	C	LOC_Os01g10430
Chr1	5497539	C	T	LOC_Os01g10430
Chr1	5498179	C	A	LOC_Os01g10430
Chr1	5498259	T	C	LOC_Os01g10430
Chr1	5498898	A	G	LOC_Os01g10430
Chr1	5510730	G	C	LOC_Os01g10450
Chr1	5511410	A	G	LOC_Os01g10450
Chr1	5512289	A	T	LOC_Os01g10450
Chr1	5512728	G	A	LOC_Os01g10450
Chr1	5512773	A	G	LOC_Os01g10450
Chr1	5514305	T	C	LOC_Os01g10450
Chr1	5530943	G	A	LOC_Os01g10460
Chr1	5549763	C	A	LOC_Os01g10490
Chr1	5549981	C	G	LOC_Os01g10490
Chr1	5560591	G	A	LOC_Os01g10504
Chr1	5568306	T	C	LOC_Os01g10504
Chr1	5568692	T	C	LOC_Os01g10504
Chr1	5593624	T	A	LOC_Os01g10530
Chr1	5594605	C	T	LOC_Os01g10530
Chr1	5594615	C	A	LOC_Os01g10530
Chr1	5594851	T	G	LOC_Os01g10530
Chr1	5594948	A	G	LOC_Os01g10530
Chr1	5595255	C	T	LOC_Os01g10530
Chr1	5595440	T	G	LOC_Os01g10530
Chr1	5598937	C	T	LOC_Os01g10530
Chr1	5641061	C	G	LOC_Os01g10580
Chr1	5669147	C	T	LOC_Os01g10610
Chr1	5669550	A	G	LOC_Os01g10610
Chr1	5699878	C	A	LOC_Os01g10680
Chr1	5700917	G	C	LOC_Os01g10680
Chr1	5911595	A	G	LOC_Os01g11070
Chr1	5914160	A	G	LOC_Os01g11070
Chr1	5914520	G	A	LOC_Os01g11070
Chr1	5915393	G	A	LOC_Os01g11070
Chr1	5936985	T	C	LOC_Os01g11120
Chr1	5937928	C	T	LOC_Os01g11120
Chr1	5939222	C	T	LOC_Os01g11120
Chr1	5945703	C	A	LOC_Os01g11130
Chr1	5945891	G	A	LOC_Os01g11130
Chr1	5946600	T	C	LOC_Os01g11130
Chr1	5947384	G	A	LOC_Os01g11130
Chr1	5947403	G	C	LOC_Os01g11130
Chr1	5949580	G	A	LOC_Os01g11130
Chr1	5951012	C	T	LOC_Os01g11130
Chr1	5952244	C	T	LOC_Os01g11130
Chr1	5969045	G	A	LOC_Os01g11150
Chr1	5969142	C	A	LOC_Os01g11150
Chr1	5969153	T	C	LOC_Os01g11150
Chr1	6010845	G	A	LOC_Os01g11240
Chr1	6010864	C	T	LOC_Os01g11240
Chr1	6010992	G	T	LOC_Os01g11240
Chr1	6011219	T	C	LOC_Os01g11240
Chr1	6011268	G	T	LOC_Os01g11240
Chr1	6011496	A	T	LOC_Os01g11240
Chr1	6011746	T	C	LOC_Os01g11240
Chr1	6011883	G	A	LOC_Os01g11240
Chr1	6026599	A	G	LOC_Os01g11260
Chr1	6172992	A	G	LOC_Os01g11460
Chr1	6221711	G	A	LOC_Os01g11550
Chr1	6221965	A	T	LOC_Os01g11550
Chr1	6222609	A	C	LOC_Os01g11550
Chr1	6223281	G	A	LOC_Os01g11550
Chr1	6223434	A	G	LOC_Os01g11550
Chr1	6223758	A	G	LOC_Os01g11550
Chr1	6242679	C	A	LOC_Os01g11570
Chr1	6244392	A	C	LOC_Os01g11570
Chr1	6244436	A	C	LOC_Os01g11570
Chr1	6244492	C	A	LOC_Os01g11570
Chr1	6247851	T	C	LOC_Os01g11580
Chr1	6248679	G	A	LOC_Os01g11580
Chr1	6249126	C	T	LOC_Os01g11580
Chr1	6253235	A	G	LOC_Os01g11580
Chr1	6253359	T	C	LOC_Os01g11580
Chr1	6254145	T	G	LOC_Os01g11590
Chr1	6254440	G	A	LOC_Os01g11590
Chr1	6255799	A	G	LOC_Os01g11590
Chr1	6322103	G	T	LOC_Os01g11710
Chr1	6322198	T	A	LOC_Os01g11710
Chr1	6444474	C	T	LOC_Os01g11900
Chr1	6444737	C	T	LOC_Os01g11900
Chr1	6444765	A	G	LOC_Os01g11900
Chr1	6445148	A	C	LOC_Os01g11900
Chr1	6445438	A	G	LOC_Os01g11900
Chr1	6446484	C	T	LOC_Os01g11900
Chr1	6455482	G	A	LOC_Os01g11900
Chr1	6455571	T	C	LOC_Os01g11900
Chr1	6455786	T	A	LOC_Os01g11900
Chr1	6472315	C	T	LOC_Os01g11920
Chr1	6476353	A	C	LOC_Os01g11920
Chr1	6494737	T	C	LOC_Os01g11940
Chr1	6494998	A	C	LOC_Os01g11940
Chr1	6495045	C	A	LOC_Os01g11940
Chr1	6500978	A	T	LOC_Os01g11946
Chr1	6503036	G	A	LOC_Os01g11946
Chr1	6506938	G	A	LOC_Os01g11946
Chr1	6507725	A	G	LOC_Os01g11952
Chr1	6511753	C	G	LOC_Os01g11952
Chr1	6513132	T	G	LOC_Os01g11952
Chr1	6513430	C	T	LOC_Os01g11952
Chr1	6518586	G	A	LOC_Os01g11960
Chr1	6519201	G	A	LOC_Os01g11960
Chr1	6520521	C	T	LOC_Os01g11960
Chr1	6520771	G	C	LOC_Os01g11960
Chr1	6520838	T	C	LOC_Os01g11960
Chr1	6523643	A	G	LOC_Os01g11970
Chr1	6523950	G	A	LOC_Os01g11970
Chr1	6573236	A	G	LOC_Os01g12080
Chr1	6573974	G	T	LOC_Os01g12080
Chr1	6642777	C	T	LOC_Os01g12180
Chr1	6643940	C	T	LOC_Os01g12180
Chr1	6644388	A	G	LOC_Os01g12180
Chr1	6644503	T	C	LOC_Os01g12180
Chr1	6653441	C	T	LOC_Os01g12200
Chr1	6655055	C	A	LOC_Os01g12200
Chr1	6694610	A	C	LOC_Os01g12250
Chr1	6708055	G	C	LOC_Os01g12280
Chr1	6708268	A	G	LOC_Os01g12280
Chr1	6708443	G	A	LOC_Os01g12280
Chr1	6767247	A	G	LOC_Os01g12390
Chr1	6774850	G	A	LOC_Os01g12400
Chr1	6775651	G	A	LOC_Os01g12400
Chr1	6791920	G	A	LOC_Os01g12430
Chr1	6792688	A	G	LOC_Os01g12430
Chr1	6814878	A	T	LOC_Os01g12440
Chr1	6815026	C	T	LOC_Os01g12440
Chr1	6815099	A	G	LOC_Os01g12440
Chr1	6815224	G	C	LOC_Os01g12440
Chr1	6830569	C	T	LOC_Os01g12460
Chr1	6830627	G	T	LOC_Os01g12460
Chr1	6839836	T	C	LOC_Os01g12470
Chr1	6841666	T	C	LOC_Os01g12480
Chr1	6841799	A	G	LOC_Os01g12480
Chr1	6843022	C	T	LOC_Os01g12480
Chr1	6843045	C	T	LOC_Os01g12480
Chr1	6889695	T	G	LOC_Os01g12530
Chr1	6889713	G	T	LOC_Os01g12530
Chr1	6889960	C	A	LOC_Os01g12530
Chr1	6890051	C	G	LOC_Os01g12530
Chr1	6896165	T	A	LOC_Os01g12530
Chr1	6903610	A	T	LOC_Os01g12540
Chr1	6903987	G	A	LOC_Os01g12540
Chr1	6904078	T	A	LOC_Os01g12540
Chr1	6909222	T	G	LOC_Os01g12550
Chr1	6909510	C	T	LOC_Os01g12550
Chr1	6910074	C	T	LOC_Os01g12560
Chr1	6910152	A	G	LOC_Os01g12560
Chr1	6967813	T	C	LOC_Os01g12650
Chr1	6969090	T	C	LOC_Os01g12650
Chr1	6969724	C	T	LOC_Os01g12650
Chr1	6969877	T	C	LOC_Os01g12650
Chr1	6969931	G	A	LOC_Os01g12650
Chr1	6972107	G	A	LOC_Os01g12660
Chr1	6972446	G	A	LOC_Os01g12660
Chr1	6972525	G	A	LOC_Os01g12660
Chr1	6972958	G	A	LOC_Os01g12660
Chr1	6976371	G	A	LOC_Os01g12660
Chr1	6979709	G	C	LOC_Os01g12670
Chr1	6980439	G	A	LOC_Os01g12670
Chr1	6980461	A	C	LOC_Os01g12670
Chr1	6980526	A	G	LOC_Os01g12670
Chr1	6983782	G	T	LOC_Os01g12670
Chr1	7009230	G	T	LOC_Os01g12690
Chr1	7010000	C	T	LOC_Os01g12690
Chr1	7027126	A	C	LOC_Os01g12710
Chr1	7027178	C	T	LOC_Os01g12710
Chr1	7028528	C	A	LOC_Os01g12710
Chr1	7030408	G	C	LOC_Os01g12710
Chr1	7038399	T	C	LOC_Os01g12720
Chr1	7039503	C	T	LOC_Os01g12720
Chr1	7041499	C	T	LOC_Os01g12720
Chr1	7042008	C	T	LOC_Os01g12720
Chr1	7086117	A	G	LOC_Os01g12800
Chr1	7088946	G	T	LOC_Os01g12800
Chr1	7093399	C	T	LOC_Os01g12810
Chr1	7100748	A	G	LOC_Os01g12830
Chr1	7102745	A	C	LOC_Os01g12830
Chr1	7102844	A	G	LOC_Os01g12830
Chr1	7104744	C	G	LOC_Os01g12840
Chr1	7104751	A	C	LOC_Os01g12840
Chr1	7104875	A	G	LOC_Os01g12840
Chr1	7105044	T	C	LOC_Os01g12840
Chr1	7105134	T	C	LOC_Os01g12840
Chr1	7105287	C	T	LOC_Os01g12840
Chr1	7105297	C	A	LOC_Os01g12840
Chr1	7105332	G	A	LOC_Os01g12840
Chr1	7105376	T	G	LOC_Os01g12840
Chr1	7105405	G	A	LOC_Os01g12840
Chr1	7105413	G	A	LOC_Os01g12840
Chr1	7105518	C	T	LOC_Os01g12840
Chr1	7105564	G	A	LOC_Os01g12840
Chr1	7106302	T	G	LOC_Os01g12840
Chr1	7106630	G	A	LOC_Os01g12840
Chr1	7106716	C	A	LOC_Os01g12840
Chr1	7106777	G	A	LOC_Os01g12840
Chr1	7106800	A	G	LOC_Os01g12840
Chr1	7106899	T	A	LOC_Os01g12840
Chr1	7106972	T	A	LOC_Os01g12840
Chr1	7107011	T	C	LOC_Os01g12840
Chr1	7107016	C	T	LOC_Os01g12840
Chr1	7107180	C	G	LOC_Os01g12840
Chr1	7107202	T	C	LOC_Os01g12840
Chr1	7107206	G	A	LOC_Os01g12840
Chr1	7107251	A	G	LOC_Os01g12840
Chr1	7107418	G	A	LOC_Os01g12840
Chr1	7107443	C	T	LOC_Os01g12840
Chr1	7107467	C	T	LOC_Os01g12840
Chr1	7107523	A	G	LOC_Os01g12840
Chr1	7107546	T	C	LOC_Os01g12840
Chr1	7107715	C	T	LOC_Os01g12840
Chr1	7107817	C	T	LOC_Os01g12840
Chr1	7108037	G	C	LOC_Os01g12840
Chr1	7108048	G	A	LOC_Os01g12840
Chr1	7116121	A	G	LOC_Os01g12860
Chr1	7116977	C	A	LOC_Os01g12860
Chr1	7117075	T	G	LOC_Os01g12860
Chr1	7117076	C	A	LOC_Os01g12860
Chr1	7117129	C	T	LOC_Os01g12860
Chr1	7117145	C	T	LOC_Os01g12860
Chr1	7117173	T	C	LOC_Os01g12860
Chr1	7118677	C	T	LOC_Os01g12860
Chr1	7119899	T	C	LOC_Os01g12860
Chr1	7120025	C	T	LOC_Os01g12860
Chr1	7120099	C	A	LOC_Os01g12860
Chr1	7120100	T	C	LOC_Os01g12860
Chr1	7120134	G	A	LOC_Os01g12860
Chr1	7120182	C	T	LOC_Os01g12860
Chr1	7120185	C	G	LOC_Os01g12860
Chr1	7120463	A	G	LOC_Os01g12860
Chr1	7120505	C	T	LOC_Os01g12860
Chr1	7120584	A	T	LOC_Os01g12860
Chr1	7120665	A	G	LOC_Os01g12860
Chr1	7120692	C	G	LOC_Os01g12860
Chr1	7120739	T	C	LOC_Os01g12860
Chr1	7120750	C	T	LOC_Os01g12860
Chr1	7120928	T	C	LOC_Os01g12860
Chr1	7120952	G	A	LOC_Os01g12860
Chr1	7121087	C	T	LOC_Os01g12860
Chr1	7121213	G	T	LOC_Os01g12860
Chr1	7121385	T	A	LOC_Os01g12860
Chr1	7121881	C	T	LOC_Os01g12860
Chr1	7122025	T	C	LOC_Os01g12860
Chr1	7123640	T	G	LOC_Os01g12860
Chr1	7123672	A	T	LOC_Os01g12860
Chr1	7123685	C	T	LOC_Os01g12860
Chr1	7123702	A	G	LOC_Os01g12860
Chr1	7123745	T	C	LOC_Os01g12860
Chr1	7123764	C	G	LOC_Os01g12860
Chr1	7123887	C	A	LOC_Os01g12860
Chr1	7123905	C	T	LOC_Os01g12860
Chr1	7123907	C	T	LOC_Os01g12860
Chr1	7125591	T	G	LOC_Os01g12870
Chr1	7125609	A	T	LOC_Os01g12870
Chr1	7125648	T	C	LOC_Os01g12870
Chr1	7125661	C	T	LOC_Os01g12870
Chr1	7125683	G	C	LOC_Os01g12870
Chr1	7125707	C	T	LOC_Os01g12870
Chr1	7125728	A	G	LOC_Os01g12870
Chr1	7125884	A	G	LOC_Os01g12870
Chr1	7127147	C	T	LOC_Os01g12870
Chr1	7127222	G	T	LOC_Os01g12870
Chr1	7127224	T	C	LOC_Os01g12870
Chr1	7127228	C	A	LOC_Os01g12870
Chr1	7127300	A	G	LOC_Os01g12870
Chr1	7127327	A	G	LOC_Os01g12870
Chr1	7127335	C	T	LOC_Os01g12870
Chr1	7127342	G	C	LOC_Os01g12870
Chr1	7127387	C	T	LOC_Os01g12870
Chr1	7127431	A	G	LOC_Os01g12870
Chr1	7127439	T	C	LOC_Os01g12870
Chr1	7127451	A	G	LOC_Os01g12870
Chr1	7127800	A	G	LOC_Os01g12870
Chr1	7127806	G	A	LOC_Os01g12870
Chr1	7127857	T	C	LOC_Os01g12870
Chr1	7127977	G	A	LOC_Os01g12870
Chr1	7128843	C	A	LOC_Os01g12870
Chr1	7129393	A	C	LOC_Os01g12880
Chr1	7135689	G	A	LOC_Os01g12880
Chr1	7136014	T	A	LOC_Os01g12880
Chr1	7136409	C	A	LOC_Os01g12880
Chr1	7136716	A	G	LOC_Os01g12880
Chr1	7161257	G	A	LOC_Os01g12890
Chr1	7161595	G	T	LOC_Os01g12890
Chr1	7161635	G	A	LOC_Os01g12890
Chr1	7163088	G	T	LOC_Os01g12890
Chr1	7163140	G	A	LOC_Os01g12890
Chr1	7163400	A	G	LOC_Os01g12890
Chr1	7163449	G	T	LOC_Os01g12890
Chr1	7164206	T	A	LOC_Os01g12890
Chr1	7164919	T	C	LOC_Os01g12900
Chr1	7165727	G	A	LOC_Os01g12900
Chr1	7167327	T	G	LOC_Os01g12900
Chr1	7200679	G	A	LOC_Os01g12950
Chr1	7203859	G	A	LOC_Os01g12950
Chr1	7203921	G	A	LOC_Os01g12950
Chr1	7205240	T	C	LOC_Os01g12950
Chr1	7249850	T	A	LOC_Os01g13030
Chr1	7253367	T	C	LOC_Os01g13030
Chr1	7265367	A	G	LOC_Os01g13060
Chr1	7265392	G	C	LOC_Os01g13060
Chr1	7265463	T	C	LOC_Os01g13060
Chr1	7268879	C	T	LOC_Os01g13060
Chr1	7269016	T	G	LOC_Os01g13060
Chr1	7270770	C	T	LOC_Os01g13060
Chr1	7278956	G	C	LOC_Os01g13080
Chr1	7283562	G	T	LOC_Os01g13090
Chr1	7284181	A	G	LOC_Os01g13090
Chr1	7284190	G	A	LOC_Os01g13090
Chr1	7288901	A	G	LOC_Os01g13100
Chr1	7288994	G	A	LOC_Os01g13100
Chr1	7289315	C	T	LOC_Os01g13100
Chr1	7293592	T	C	LOC_Os01g13100
Chr1	7293720	C	T	LOC_Os01g13100
Chr1	7294136	T	C	LOC_Os01g13100
Chr1	7297697	G	T	LOC_Os01g13120
Chr1	7298487	C	A	LOC_Os01g13120
Chr1	7298523	T	G	LOC_Os01g13120
Chr1	7298724	T	C	LOC_Os01g13120
Chr1	7303666	A	T	LOC_Os01g13130
Chr1	7327641	A	G	LOC_Os01g13150
Chr1	7331249	G	T	LOC_Os01g13150
Chr1	7331755	T	G	LOC_Os01g13150
Chr1	7335953	T	C	LOC_Os01g13160
Chr1	7336070	C	A	LOC_Os01g13160
Chr1	7337415	C	G	LOC_Os01g13160
Chr1	7337787	T	C	LOC_Os01g13160
Chr1	7338005	T	C	LOC_Os01g13160
Chr1	7339097	G	A	LOC_Os01g13160
Chr1	7340977	A	G	LOC_Os01g13170
Chr1	7341008	A	T	LOC_Os01g13170
Chr1	7343793	A	G	LOC_Os01g13170
Chr1	7344912	T	G	LOC_Os01g13170
Chr1	7349780	T	G	LOC_Os01g13190
Chr1	7350643	A	T	LOC_Os01g13190
Chr1	7351755	G	T	LOC_Os01g13190
Chr1	7352698	A	C	LOC_Os01g13200
Chr1	7353717	A	G	LOC_Os01g13200
Chr1	7392216	G	A	LOC_Os01g13260
Chr1	7392392	T	C	LOC_Os01g13260
Chr1	7392393	G	A	LOC_Os01g13260
Chr1	7392478	C	A	LOC_Os01g13260
Chr1	7409432	T	G	LOC_Os01g13280
Chr1	7421463	A	G	LOC_Os01g13300
Chr1	7421797	A	C	LOC_Os01g13300
Chr1	7439029	T	C	LOC_Os01g13350
Chr1	7439164	G	A	LOC_Os01g13350
Chr1	7451177	T	C	LOC_Os01g13370
Chr1	7451357	G	A	LOC_Os01g13370
Chr1	7451796	A	G	LOC_Os01g13370
Chr1	7451925	G	T	LOC_Os01g13370
Chr1	7460526	G	A	LOC_Os01g13404
Chr1	7462485	T	C	LOC_Os01g13404
Chr1	7463149	A	G	LOC_Os01g13404
Chr1	7472479	A	C	LOC_Os01g13420
Chr1	7472480	A	C	LOC_Os01g13420
Chr1	7472481	A	C	LOC_Os01g13420
Chr1	7472521	A	G	LOC_Os01g13420
Chr1	7477826	T	C	LOC_Os01g13430
Chr1	7478004	A	T	LOC_Os01g13430
Chr1	7480046	A	G	LOC_Os01g13430
Chr1	7495478	A	T	LOC_Os01g13460
Chr1	7496278	A	G	LOC_Os01g13460
Chr1	7496281	T	A	LOC_Os01g13460
Chr1	7496282	C	A	LOC_Os01g13460
Chr1	7497023	T	C	LOC_Os01g13460
Chr1	7498356	A	G	LOC_Os01g13460
Chr1	7511173	T	A	LOC_Os01g13470
Chr1	7520396	G	A	LOC_Os01g13490
Chr1	7547233	A	T	LOC_Os01g13520
Chr1	7551588	A	G	LOC_Os01g13520
Chr1	7557499	G	T	LOC_Os01g13530
Chr1	7557754	G	A	LOC_Os01g13530
Chr1	7573264	C	T	LOC_Os01g13540
Chr1	7574387	C	T	LOC_Os01g13540
Chr1	7574541	T	C	LOC_Os01g13540
Chr1	7574545	C	T	LOC_Os01g13540
Chr1	7574570	G	A	LOC_Os01g13540
Chr1	7574734	T	C	LOC_Os01g13540
Chr1	7575707	G	T	LOC_Os01g13540
Chr1	7576012	T	G	LOC_Os01g13540
Chr1	7576108	T	C	LOC_Os01g13540
Chr1	7576231	G	T	LOC_Os01g13540
Chr1	7578372	T	C	LOC_Os01g13550
Chr1	7579862	A	G	LOC_Os01g13550
Chr1	7670127	G	A	LOC_Os01g13700
Chr1	7670158	C	T	LOC_Os01g13700
Chr1	7670174	T	C	LOC_Os01g13700
Chr1	7670398	A	G	LOC_Os01g13700
Chr1	7672479	C	A	LOC_Os01g13700
Chr1	7672698	G	A	LOC_Os01g13700
Chr1	7681767	A	T	LOC_Os01g13730
Chr1	7683274	T	C	LOC_Os01g13730
Chr1	7685404	G	A	LOC_Os01g13730
Chr1	7714064	G	A	LOC_Os01g13760
Chr1	7716971	C	T	LOC_Os01g13760
Chr1	7739535	T	G	LOC_Os01g13800
Chr1	7740829	A	G	LOC_Os01g13800
Chr1	7741440	A	G	LOC_Os01g13800
Chr1	7741681	A	G	LOC_Os01g13800
Chr1	7742035	C	T	LOC_Os01g13800
Chr1	7742155	C	T	LOC_Os01g13800
Chr1	7742359	C	T	LOC_Os01g13800
Chr1	7742456	G	A	LOC_Os01g13800
Chr1	7742532	A	T	LOC_Os01g13800
Chr1	7776595	G	C	LOC_Os01g13870
Chr1	7776689	G	C	LOC_Os01g13870
Chr1	7777016	C	A	LOC_Os01g13870
Chr1	7806928	T	C	LOC_Os01g13940
Chr1	7807136	C	T	LOC_Os01g13940
Chr1	7807137	G	A	LOC_Os01g13940
Chr1	7807191	A	G	LOC_Os01g13940
Chr1	7807326	C	T	LOC_Os01g13940
Chr1	7807418	C	T	LOC_Os01g13940
Chr1	7848308	G	T	LOC_Os01g14010
Chr1	7849525	G	C	LOC_Os01g14010
Chr1	7854101	A	G	LOC_Os01g14020
Chr1	7855428	T	C	LOC_Os01g14020
Chr1	7860016	A	C	LOC_Os01g14040
Chr1	7862372	G	T	LOC_Os01g14050
Chr1	7863786	C	T	LOC_Os01g14050
Chr1	7864002	A	T	LOC_Os01g14050
Chr1	7867684	T	G	LOC_Os01g14050
Chr1	7893114	A	G	LOC_Os01g14090
Chr1	7893293	C	T	LOC_Os01g14090
Chr1	7897669	A	G	LOC_Os01g14100
Chr1	7929622	G	T	LOC_Os01g14140
Chr1	8047536	T	C	LOC_Os01g14370
Chr1	8047630	A	C	LOC_Os01g14370
Chr1	8048739	A	G	LOC_Os01g14370
Chr1	8050134	C	T	LOC_Os01g14370
Chr1	8051679	G	C	LOC_Os01g14370
Chr1	8051831	C	T	LOC_Os01g14370
Chr1	8051967	A	T	LOC_Os01g14370
Chr1	8053079	C	T	LOC_Os01g14370
Chr1	8053478	A	G	LOC_Os01g14370
Chr1	8170495	G	A	LOC_Os01g14580
Chr1	8181029	C	T	LOC_Os01g14610
Chr1	8212602	T	A	LOC_Os01g14690
Chr1	8212775	C	T	LOC_Os01g14690
Chr1	8213643	T	A	LOC_Os01g14690
Chr1	8214859	C	G	LOC_Os01g14690
Chr1	8234991	A	C	LOC_Os01g14720
Chr1	8272064	C	A	LOC_Os01g14790
Chr1	8272218	C	T	LOC_Os01g14790
Chr1	8272349	C	A	LOC_Os01g14790
Chr1	8272357	T	C	LOC_Os01g14790
Chr1	8283544	T	A	LOC_Os01g14810
Chr1	8283780	G	C	LOC_Os01g14810
Chr1	8283785	C	G	LOC_Os01g14810
Chr1	8286923	T	A	LOC_Os01g14820
Chr1	8288890	T	C	LOC_Os01g14820
Chr1	8295703	G	T	LOC_Os01g14830
Chr1	8298159	G	A	LOC_Os01g14840
Chr1	8301530	C	T	LOC_Os01g14840
Chr1	8301581	A	G	LOC_Os01g14840
Chr1	8306429	G	C	LOC_Os01g14850
Chr1	8329752	C	T	LOC_Os01g14860
Chr1	8331056	G	T	LOC_Os01g14860
Chr1	8333718	C	G	LOC_Os01g14860
Chr1	8334554	A	G	LOC_Os01g14870
Chr1	8334887	C	T	LOC_Os01g14870
Chr1	8360936	G	A	LOC_Os01g14920
Chr1	8361073	T	A	LOC_Os01g14920
Chr1	8368670	A	G	LOC_Os01g14932
Chr1	8383400	C	T	LOC_Os01g14950
Chr1	8384080	A	G	LOC_Os01g14950
Chr1	8386483	A	G	LOC_Os01g14950
Chr1	8386708	A	G	LOC_Os01g14950
Chr1	8386931	T	G	LOC_Os01g14950
Chr1	8386947	T	A	LOC_Os01g14950
Chr1	8387194	C	G	LOC_Os01g14950
Chr1	8398539	T	A	LOC_Os01g14980
Chr1	8414227	G	T	LOC_Os01g15010
Chr1	8414353	C	G	LOC_Os01g15010
Chr1	8414536	C	T	LOC_Os01g15010
Chr1	8418789	G	A	LOC_Os01g15010
Chr1	8421101	G	A	LOC_Os01g15020
Chr1	8421452	G	A	LOC_Os01g15020
Chr1	8423836	T	C	LOC_Os01g15020
Chr1	8427287	C	A	LOC_Os01g15020
Chr1	8428473	G	A	LOC_Os01g15020
Chr1	8448139	G	A	LOC_Os01g15039
Chr1	8475777	T	G	LOC_Os01g15110
Chr1	8476359	C	T	LOC_Os01g15110
Chr1	8479248	C	A	LOC_Os01g15110
Chr1	8486644	G	A	LOC_Os01g15120
Chr1	8486696	A	G	LOC_Os01g15120
Chr1	8489414	A	G	LOC_Os01g15120
Chr1	8540938	G	C	LOC_Os01g15260
Chr1	8544128	A	G	LOC_Os01g15260
Chr1	8544146	C	T	LOC_Os01g15260
Chr1	8544205	C	T	LOC_Os01g15260
Chr1	8544213	A	C	LOC_Os01g15260
Chr1	8544243	T	C	LOC_Os01g15260
Chr1	8544254	C	A	LOC_Os01g15260
Chr1	8544386	C	A	LOC_Os01g15260
Chr1	8544401	A	T	LOC_Os01g15260
Chr1	8544441	G	A	LOC_Os01g15260
Chr1	8544525	A	G	LOC_Os01g15260
Chr1	8546510	C	T	LOC_Os01g15270
Chr1	8555475	T	C	LOC_Os01g15290
Chr1	8555499	G	A	LOC_Os01g15290
Chr1	8561122	C	T	LOC_Os01g15300
Chr1	8561516	T	C	LOC_Os01g15300
Chr1	8561933	G	A	LOC_Os01g15300
Chr1	8561961	T	C	LOC_Os01g15300
Chr1	8562454	C	A	LOC_Os01g15300
Chr1	8562461	G	C	LOC_Os01g15300
Chr1	8563699	G	A	LOC_Os01g15300
Chr1	8563860	C	T	LOC_Os01g15300
Chr1	8566429	T	G	LOC_Os01g15300
Chr1	8566434	T	C	LOC_Os01g15300
Chr1	8566435	G	A	LOC_Os01g15300
Chr1	8567405	A	T	LOC_Os01g15300
Chr1	8568507	C	T	LOC_Os01g15300
Chr1	8570962	G	A	LOC_Os01g15310
Chr1	8571013	C	T	LOC_Os01g15310
Chr1	8571049	T	A	LOC_Os01g15310
Chr1	8571133	T	C	LOC_Os01g15310
Chr1	8571363	T	C	LOC_Os01g15310
Chr1	8574310	G	C	LOC_Os01g15310
Chr1	8574325	A	C	LOC_Os01g15310
Chr1	8577411	G	A	LOC_Os01g15320
Chr1	8577412	G	C	LOC_Os01g15320
Chr1	8577609	G	C	LOC_Os01g15320
Chr1	8577718	A	T	LOC_Os01g15320
Chr1	8594234	C	A	LOC_Os01g15350
Chr1	8594537	C	T	LOC_Os01g15350
Chr1	8597548	A	T	LOC_Os01g15350
Chr1	8628522	C	G	LOC_Os01g15390
Chr1	8659944	T	G	LOC_Os01g15460
Chr1	8660127	T	A	LOC_Os01g15460
Chr1	8660232	G	A	LOC_Os01g15460
Chr1	8661817	T	G	LOC_Os01g15460
Chr1	8661997	T	C	LOC_Os01g15460
Chr1	8662597	G	T	LOC_Os01g15460
Chr1	8691874	T	A	LOC_Os01g15480
Chr1	8691997	G	A	LOC_Os01g15480
Chr1	8692112	C	T	LOC_Os01g15480
Chr1	8692250	A	G	LOC_Os01g15480
Chr1	8692256	C	G	LOC_Os01g15480
Chr1	8692374	A	G	LOC_Os01g15480
Chr1	8692398	C	T	LOC_Os01g15480
Chr1	8692549	G	A	LOC_Os01g15480
Chr1	8692582	C	T	LOC_Os01g15480
Chr1	8692672	G	A	LOC_Os01g15480
Chr1	8692774	G	A	LOC_Os01g15480
Chr1	8692809	T	C	LOC_Os01g15480
Chr1	8692855	T	A	LOC_Os01g15480
Chr1	8692916	A	G	LOC_Os01g15480
Chr1	8692917	C	A	LOC_Os01g15480
Chr1	8692965	A	G	LOC_Os01g15480
Chr1	8693353	T	C	LOC_Os01g15480
Chr1	8693392	A	C	LOC_Os01g15480
Chr1	8693897	C	T	LOC_Os01g15480
Chr1	8694030	G	A	LOC_Os01g15480
Chr1	8694306	A	G	LOC_Os01g15480
Chr1	8694345	G	A	LOC_Os01g15480
Chr1	8694489	C	A	LOC_Os01g15480
Chr1	8695583	G	A	LOC_Os01g15480
Chr1	8695647	G	T	LOC_Os01g15480
Chr1	8695650	T	G	LOC_Os01g15480
Chr1	8695654	T	C	LOC_Os01g15480
Chr1	8696113	A	G	LOC_Os01g15480
Chr1	8696122	G	A	LOC_Os01g15480
Chr1	8696154	C	T	LOC_Os01g15480
Chr1	8696221	A	C	LOC_Os01g15480
Chr1	8696224	T	C	LOC_Os01g15480
Chr1	8696383	T	C	LOC_Os01g15480
Chr1	8696446	T	A	LOC_Os01g15480
Chr1	8696500	T	C	LOC_Os01g15480
Chr1	8696560	T	C	LOC_Os01g15480
Chr1	8696610	T	C	LOC_Os01g15480
Chr1	8696746	G	A	LOC_Os01g15480
Chr1	8696896	G	T	LOC_Os01g15480
Chr1	8697031	A	G	LOC_Os01g15480
Chr1	8697387	A	G	LOC_Os01g15480
Chr1	8697508	A	G	LOC_Os01g15480
Chr1	8697522	A	G	LOC_Os01g15480
Chr1	8701324	G	A	LOC_Os01g15490
Chr1	8701450	T	C	LOC_Os01g15490
Chr1	8701536	G	A	LOC_Os01g15490
Chr1	8702156	T	G	LOC_Os01g15490
Chr1	8705162	A	G	LOC_Os01g15490
Chr1	8705335	A	T	LOC_Os01g15490
Chr1	8706116	C	T	LOC_Os01g15490
Chr1	8706233	T	C	LOC_Os01g15490
Chr1	8754073	C	T	LOC_Os01g15580
Chr1	8754267	A	G	LOC_Os01g15580
Chr1	8759693	T	G	LOC_Os01g15600
Chr1	8763350	C	T	LOC_Os01g15600
Chr1	8773212	C	T	LOC_Os01g15610
Chr1	8773223	A	C	LOC_Os01g15610
Chr1	8786658	C	T	LOC_Os01g15630
Chr1	8791450	A	G	LOC_Os01g15630
Chr1	8791620	A	T	LOC_Os01g15630
Chr1	8792356	A	G	LOC_Os01g15630
Chr1	8793143	C	A	LOC_Os01g15640
Chr1	8794754	G	A	LOC_Os01g15640
Chr1	8795598	G	T	LOC_Os01g15640
Chr1	8795599	A	T	LOC_Os01g15640
Chr1	8796146	G	A	LOC_Os01g15640
Chr1	8796167	T	C	LOC_Os01g15640
Chr1	8797175	T	C	LOC_Os01g15640
Chr1	8809888	A	G	LOC_Os01g15660
Chr1	8811476	C	T	LOC_Os01g15660
Chr1	8812803	C	T	LOC_Os01g15660
Chr1	9269062	C	T	LOC_Os01g16350
Chr1	9388203	C	T	LOC_Os01g16540
Chr1	9396425	C	T	LOC_Os01g16550
Chr1	9426374	T	C	LOC_Os01g16600
Chr1	9428715	A	C	LOC_Os01g16600
Chr1	9432888	T	C	LOC_Os01g16620
Chr1	9441910	A	G	LOC_Os01g16640
Chr1	9450730	T	A	LOC_Os01g16660
Chr1	9455140	G	A	LOC_Os01g16670
Chr1	9455839	C	T	LOC_Os01g16670
Chr1	9456361	G	A	LOC_Os01g16670
Chr1	9456499	A	G	LOC_Os01g16670
Chr1	9568107	T	G	LOC_Os01g16810
Chr1	9568767	A	G	LOC_Os01g16810
Chr1	9569064	G	C	LOC_Os01g16810
Chr1	9631582	G	A	LOC_Os01g16870
Chr1	9634217	C	T	LOC_Os01g16870
Chr1	9634678	G	A	LOC_Os01g16870
Chr1	9636476	T	C	LOC_Os01g16870
Chr1	9636482	A	G	LOC_Os01g16870
Chr1	9636487	G	A	LOC_Os01g16870
Chr1	9636536	G	A	LOC_Os01g16870
Chr1	9658956	A	G	LOC_Os01g16890
Chr1	9668344	C	T	LOC_Os01g16900
Chr1	9670110	T	C	LOC_Os01g16900
Chr1	9670828	T	A	LOC_Os01g16910
Chr1	9670923	G	C	LOC_Os01g16910
Chr1	9670972	A	T	LOC_Os01g16910
Chr1	9671934	G	A	LOC_Os01g16910
Chr1	9683398	A	G	LOC_Os01g16930
Chr1	9683403	G	A	LOC_Os01g16930
Chr1	9683499	T	C	LOC_Os01g16930
Chr1	9683541	T	C	LOC_Os01g16930
Chr1	9685077	C	G	LOC_Os01g16940
Chr1	9685240	G	A	LOC_Os01g16940
Chr1	9690942	G	A	LOC_Os01g16950
Chr1	9692084	G	T	LOC_Os01g16950
Chr1	9694783	G	A	LOC_Os01g16960
Chr1	9694786	G	A	LOC_Os01g16960
Chr1	9695227	T	C	LOC_Os01g16960
Chr1	9695470	C	T	LOC_Os01g16960
Chr1	9695512	A	G	LOC_Os01g16960
Chr1	9703190	T	C	LOC_Os01g16970
Chr1	9709536	T	G	LOC_Os01g16970
Chr1	9737297	C	T	LOC_Os01g17000
Chr1	9737908	T	C	LOC_Os01g17000
Chr1	9740567	G	T	LOC_Os01g17010
Chr1	9741265	T	C	LOC_Os01g17010
Chr1	9741349	A	C	LOC_Os01g17010
Chr1	9743970	C	T	LOC_Os01g17010
Chr1	9744718	C	T	LOC_Os01g17010
Chr1	9751821	G	A	LOC_Os01g17020
Chr1	9860551	T	C	LOC_Os01g17150
Chr1	9875535	C	T	LOC_Os01g17170
Chr1	9876431	G	C	LOC_Os01g17170
Chr1	9876450	T	G	LOC_Os01g17170
Chr1	9883987	T	C	LOC_Os01g17180
Chr1	9884312	T	C	LOC_Os01g17180
Chr1	9887664	G	T	LOC_Os01g17190
Chr1	9887670	T	C	LOC_Os01g17190
Chr1	9888807	T	C	LOC_Os01g17190
Chr1	9888882	A	C	LOC_Os01g17190
Chr1	9889107	C	T	LOC_Os01g17190
Chr1	9889227	G	C	LOC_Os01g17190
Chr1	9889711	G	A	LOC_Os01g17214
Chr1	9889746	C	A	LOC_Os01g17214
Chr1	9892816	A	T	LOC_Os01g17214
Chr1	9914347	C	T	LOC_Os01g17240
Chr1	9917144	C	G	LOC_Os01g17240
Chr1	9917156	G	A	LOC_Os01g17240
Chr1	9917745	C	A	LOC_Os01g17250
Chr1	9929166	T	C	LOC_Os01g17260
Chr1	9937508	C	T	LOC_Os01g17279
Chr1	9944950	G	A	LOC_Os01g17279
Chr1	9946570	A	C	LOC_Os01g17279
Chr1	9946674	A	G	LOC_Os01g17279
Chr1	9962827	G	C	LOC_Os01g17320
Chr1	9963665	G	A	LOC_Os01g17320
Chr1	9963821	T	G	LOC_Os01g17320
Chr1	9963838	G	A	LOC_Os01g17320
Chr1	9963982	C	G	LOC_Os01g17320
Chr1	9964128	A	G	LOC_Os01g17320
Chr1	9965852	G	A	LOC_Os01g17320
Chr1	9966869	A	G	LOC_Os01g17320
Chr1	10004950	C	A	LOC_Os01g17390
Chr1	10007480	T	C	LOC_Os01g17390
Chr1	10013859	T	C	LOC_Os01g17402
Chr1	10014061	A	C	LOC_Os01g17402
Chr1	10021591	A	T	LOC_Os01g17430
Chr1	10024007	A	C	LOC_Os01g17430
Chr1	10025952	G	A	LOC_Os01g17430
Chr1	10025955	G	C	LOC_Os01g17430
Chr1	10025978	G	A	LOC_Os01g17430
Chr1	10025979	C	A	LOC_Os01g17430
Chr1	10025998	A	G	LOC_Os01g17430
Chr1	10026187	A	T	LOC_Os01g17430
Chr1	10026930	A	G	LOC_Os01g17430
Chr1	10027048	A	G	LOC_Os01g17430
Chr1	10100073	A	G	LOC_Os01g18050
Chr1	10100124	A	G	LOC_Os01g18050
Chr1	10113995	G	A	LOC_Os01g18060
Chr1	10115597	A	G	LOC_Os01g18060
Chr1	10115872	A	G	LOC_Os01g18060
Chr1	10118713	G	A	LOC_Os01g18060
Chr1	10118866	T	C	LOC_Os01g18060
Chr1	10123369	C	T	LOC_Os01g18070
Chr1	10123387	G	A	LOC_Os01g18070
Chr1	10123627	C	T	LOC_Os01g18070
Chr1	10134654	A	G	LOC_Os01g18080
Chr1	10134843	T	C	LOC_Os01g18080
Chr1	10134955	T	G	LOC_Os01g18080
Chr1	10135130	A	G	LOC_Os01g18080
Chr1	10135131	A	C	LOC_Os01g18080
Chr1	10138119	T	C	LOC_Os01g18100
Chr1	10168404	A	G	LOC_Os01g18170
Chr1	10193729	C	T	LOC_Os01g18210
Chr1	10194037	A	C	LOC_Os01g18210
Chr1	10195609	C	A	LOC_Os01g18210
Chr1	10292595	G	C	LOC_Os01g18320
Chr1	10292950	A	G	LOC_Os01g18320
Chr1	10294964	A	G	LOC_Os01g18320
Chr1	10295079	T	G	LOC_Os01g18320
Chr1	10492507	G	C	LOC_Os01g18630
Chr1	10494001	G	A	LOC_Os01g18630
Chr1	10497124	A	T	LOC_Os01g18640
Chr1	10499443	A	G	LOC_Os01g18640
Chr1	10500075	G	C	LOC_Os01g18640
Chr1	10500552	C	G	LOC_Os01g18640
Chr1	10500769	C	T	LOC_Os01g18640
Chr1	10516005	A	C	LOC_Os01g18670
Chr1	10517692	C	T	LOC_Os01g18670
Chr1	10518040	T	A	LOC_Os01g18670
Chr1	10519959	G	A	LOC_Os01g18670
Chr1	10626155	G	A	LOC_Os01g18800
Chr1	10626876	G	A	LOC_Os01g18800
Chr1	10627346	T	A	LOC_Os01g18800
Chr1	10650445	A	G	LOC_Os01g18850
Chr1	10651132	T	A	LOC_Os01g18850
Chr1	10651348	T	C	LOC_Os01g18850
Chr1	10651493	A	G	LOC_Os01g18850
Chr1	10653714	G	C	LOC_Os01g18850
Chr1	10655018	T	A	LOC_Os01g18850
Chr1	10655208	C	A	LOC_Os01g18850
Chr1	10655316	T	C	LOC_Os01g18850
Chr1	10655604	T	A	LOC_Os01g18850
Chr1	10656562	C	T	LOC_Os01g18850
Chr1	10665940	G	T	LOC_Os01g18870
Chr1	10666746	C	A	LOC_Os01g18870
Chr1	10675361	G	T	LOC_Os01g18880
Chr1	10675934	A	G	LOC_Os01g18880
Chr1	10675950	G	A	LOC_Os01g18880
Chr1	10676389	C	T	LOC_Os01g18880
Chr1	10805587	C	T	LOC_Os01g19130
Chr1	10805716	A	G	LOC_Os01g19130
Chr1	10805811	C	T	LOC_Os01g19130
Chr1	10807793	A	T	LOC_Os01g19130
Chr1	10819910	C	T	LOC_Os01g19160
Chr1	10820440	T	C	LOC_Os01g19160
Chr1	10824964	G	A	LOC_Os01g19150
Chr1	10825161	G	A	LOC_Os01g19150
Chr1	10826468	C	G	LOC_Os01g19150
Chr1	10826503	A	G	LOC_Os01g19150
Chr1	10826635	G	T	LOC_Os01g19150
Chr1	10897277	C	T	LOC_Os01g19270
[truncated: 44,852 more rows]
