# Supplementary material for: Genome-Wide Disruption of Gene Expression in Allopolyploids but Not Hybrids of Rice Subspecies
Source: Mol Biol Evol. 2014 Feb 27;31(5):1066–76. doi: 10.1093/molbev/msu085 (PMC3995341; doi:10.1093/molbev/msu085)
Supplement: Supplementary Data [file supp_msu085_TABLE_S3_Gene_Ontology_enrichment_analysis.xlsx]

## Sheet: GroupI GO
* "M" represents total investigated gene numbers in a GO term; "m" represents gene numbers of this group belong to a GO term; "PCF" represents "biological process", "cellular components" and "molecular function" .
GO enrichment analysis of group I (convergent-regulation) genes identified in both F1 hybrids
GO	M	m	p-value	q-value	PCF	GO term
GO:0009628	791	204	3.39278e-12	3.18922e-10	P	response to abiotic stimulus
GO:0005634	1227	283	1.66574e-10	7.82896e-09	C	nucleus
GO:0003677	720	178	3.48579e-09	1.09221e-07	F	DNA binding
GO:0003700	625	154	5.51685e-08	1.29646e-06	F	sequence-specific DNA binding transcription factor activity
GO:0005618	303	85	2.23451e-07	4.20088e-06	C	cell wall
GO:0006950	1146	247	1.48224e-06	2.32218e-05	P	response to stress
GO:0009719	539	129	3.62584e-06	4.86898e-05	P	response to endogenous stimulus
GO:0005515	1496	308	4.69849e-06	4.90731e-05	F	protein binding
GO:0007275	659	152	4.63457e-06	4.90731e-05	P	multicellular organismal development
GO:0030154	236	63	4.38216e-05	0.000411923	P	cell differentiation
GO:0009791	556	126	7.27858e-05	0.000621988	P	post-embryonic development
GO:0009653	381	91	0.000107978	0.000845826	P	anatomical structure morphogenesis
GO:0006139	1663	326	0.000166336	0.00120274	P	nucleobase, nucleoside, nucleotide and nucleic acid metabolic process
GO:0005840	232	58	0.00056109	0.00376732	C	ribosome
GO:0005198	255	60	0.00222715	0.0139568	F	structural molecule activity
GO:0009908	257	60	0.00269616	0.0158399	P	flower development
GO:0009607	328	73	0.00376986	0.0208451	P	response to biotic stimulus
GO:0005829	1211	233	0.00435857	0.0227614	C	cytosol
GO:0003723	352	77	0.00475425	0.023521	F	RNA binding
GO:0009058	2000	369	0.00588004	0.0276362	P	biosynthetic process
GO:0005773	509	105	0.00744451	0.0333231	C	vacuole
GO:0007165	596	120	0.00973275	0.0415854	P	signal transduction
GO:0040029	81	22	0.0104388	0.0426628	P	regulation of gene expression, epigenetic
GO:0003774	54	16	0.0115859	0.045378	F	motor activity
GO:0006412	339	72	0.0125162	0.0470608	P	translation
GO enrichment analysis of group I (convergent-regulation) genes identified in both tetraploids
GO	M	m	p-value	q-value	PCF	GO term
GO:0003700	625	100	3.04258e-10	2.79917e-08	F	sequence-specific DNA binding transcription factor activity
GO:0009628	791	106	1.31948e-06	6.06962e-05	P	response to abiotic stimulus
GO:0005618	303	50	4.22952e-06	0.000129705	C	cell wall
GO:0003677	720	93	2.79165e-05	0.00064208	F	DNA binding
GO:0006950	1146	134	6.9382e-05	0.00127663	P	response to stress
GO:0005515	1496	165	0.000204662	0.00289979	F	protein binding
GO:0005634	1227	139	0.000220636	0.00289979	C	nucleus
GO:0006139	1663	175	0.0013242	0.0152283	P	nucleobase, nucleoside, nucleotide and nucleic acid metabolic process
GO:0009719	539	66	0.00173824	0.0177687	P	response to endogenous stimulus
GO:0009058	2000	204	0.00237991	0.0218952	P	biosynthetic process
GO:0009791	556	66	0.00370953	0.0310251	P	post-embryonic development

## Sheet: GroupII GO
* "M" represents total investigated gene numbers in a GO term; "m" represents gene numbers of this group belong to a GO term; "PCF" represents "biological process", "cellular components" and "molecular function" .
GO enrichment analysis of group II(divergent-regulation) genes identified in both F1 hybrids
GO	M	m	p-value	q-value	PCF	GO term
GO:0005618	303	41	1.43297e-08	1.27535e-06	C	cell wall
GO:0005886	1231	93	0.000100397	0.00376729	C	plasma membrane
GO:0009628	791	65	0.000126987	0.00376729	P	response to abiotic stimulus
GO:0005840	232	25	0.000425124	0.009459	C	ribosome
GO:0005730	221	23	0.00115011	0.020472	C	nucleolus
GO enrichment analysis of group II(divergent-regulation) genes identified in both tetraploids
GO	M	m	p-value	q-value	PCF	GO term
GO:0040029	81	25	2.52855e-05	0.00227569	P	regulation of gene expression, epigenetic
GO:0005829	1211	201	0.000147662	0.0066448	C	cytosol
GO:0000003	454	83	0.000969029	0.0174425	P	reproduction
GO:0009790	302	60	0.00060488	0.0174425	P	embryo development
GO:0009791	556	99	0.000829435	0.0174425	P	post-embryonic development
GO:0005654	103	25	0.0015204	0.0208958	C	nucleoplasm
GO:0005886	1231	196	0.00162523	0.0208958	C	plasma membrane
GO:0009628	791	131	0.00246843	0.0277698	P	response to abiotic stimulus
GO:0005515	1496	231	0.00315873	0.0305649	F	protein binding
GO:0005622	507	88	0.0033961	0.0305649	C	intracellular
GO:0005730	221	43	0.00502805	0.0352483	C	nucleolus
GO:0005773	509	87	0.00548307	0.0352483	C	vacuole
GO:0006139	1663	252	0.00546379	0.0352483	P	nucleobase, nucleoside, nucleotide and nucleic acid metabolic process
GO:0007165	596	100	0.00531375	0.0352483	P	signal transduction
GO:0007267	14	6	0.00602306	0.0361384	P	cell-cell signaling
GO:0000166	1077	168	0.00805347	0.0453008	F	nucleotide binding
GO:0003774	54	14	0.00858828	0.0454673	F	motor activity

## Sheet: GroupIII GO
* "M" represents total investigated gene numbers in a GO term; "m" represents gene numbers of this group belong to a GO term; "PCF" represents "biological process", "cellular components" and "molecular function" .
GO enrichment analysis of group II(divergent-regulation) genes identified in both F1 hybrids
GO	M	m	p-value	q-value	PCF	GO term
GO enrichment analysis of group II(divergent-regulation) genes identified in both tetraploids
GO	M	m	p-value	q-value	PCF	GO term
GO:0009536	1567	589	0.000257355	0.0152482	C	plastid
